# Supplementary material for: Knowledge, attitudes, and practices of organ, tissue, and cell donation in Nicaragua
Source: PLOS Glob Public Health. 2025 Mar 18;5(3):e0004329. doi: 10.1371/journal.pgph.0004329 (PMC11918347; doi:10.1371/journal.pgph.0004329)
Supplement: S1 Data — (XLSX) [file pgph.0004329.s005.xlsx]

## Sheet: S1 KAP donation dataset
ID	Sex	Age	Age_groups	Residency	Marital_status	Educational_level	Religion	Job	P1C	P2C	P3C	P4C	P5C	P6C	P7C	P8C	P9C	P10C	P11C	P12C	P13C	P1A	P2A	P3A	P4A	P5A	P6A	P7A	P8A	P9A	P10A	P11A	P12A	P13A	P14A	P1P	P2P	P3P	P4P	P5P	P6P	P7P	Knowledge_score	Attitudes_score	Practices_score	Puntaje_Conociminetos	Puntaje_Actitudes	Puntaje_Practicas
1051	1	26	0	1	1	3	1	1	1	1	0	0	0	0	0	0	0	1	0	0	0	1	0	0	0	1	0	1	0	1	0	1	1	0	1	1	0	0	0	0	1	0	7	10	6	0	0	0
2520	1	26	0	1	1	3	1	1	1	1	0	0	0	0	0	0	0	1	0	0	0	1	0	0	0	1	0	1	0	1	0	1	1	0	1	1	0	0	0	0	1	0	7	10	6	0	0	0
3989	1	26	0	1	1	3	1	1	1	1	0	0	0	0	0	0	0	1	0	0	0	1	0	0	0	1	0	1	0	1	0	1	1	0	1	1	0	0	0	0	1	0	7	10	6	0	0	0
391	2	22	0	2	0	3	3	2	1	1	1	1	0	0	1	1	0	1	1	0	0	1	0	0	0	0	0	0	0	1	1	0	0	0	0	0	0	0	0	0	1	0	17	6	3	1	0	0
1860	2	22	0	2	0	3	3	2	1	1	1	1	0	0	1	1	0	1	1	0	0	1	0	0	0	0	0	0	0	1	1	0	0	0	0	0	0	0	0	0	1	0	17	6	3	1	0	0
3329	2	22	0	2	0	3	3	2	1	1	1	1	0	0	1	1	0	1	1	0	0	1	0	0	0	0	0	0	0	1	1	0	0	0	0	0	0	0	0	0	1	0	17	6	3	1	0	0
270	2	25	0	2	1	3	2	1	1	1	1	1	1	0	1	0	1	0	1	1	1	1	0	0	1	0	0	1	1	1	1	1	1	1	0	1	0	0	1	1	1	0	22	14	9	2	0	0
1739	2	25	0	2	1	3	2	1	1	1	1	1	1	0	1	0	1	0	1	1	1	1	0	0	1	0	0	1	1	1	1	1	1	1	0	1	0	0	1	1	1	0	22	14	9	2	0	0
3208	2	25	0	2	1	3	2	1	1	1	1	1	1	0	1	0	1	0	1	1	1	1	0	0	1	0	0	1	1	1	1	1	1	1	0	1	0	0	1	1	1	0	22	14	9	2	0	0
770	2	57	1	2	1	1	1	1	1	0	0	0	1	0	1	0	1	0	0	0	0	1	0	0	1	0	1	1	0	1	0	0	1	1	1	0	1	0	1	1	1	0	9	16	8	0	0	0
2239	2	57	1	2	1	1	1	1	1	0	0	0	1	0	1	0	1	0	0	0	0	1	0	0	1	0	1	1	0	1	0	0	1	1	1	0	1	0	1	1	1	0	9	16	8	0	0	0
3708	2	57	1	2	1	1	1	1	1	0	0	0	1	0	1	0	1	0	0	0	0	1	0	0	1	0	1	1	0	1	0	0	1	1	1	0	1	0	1	1	1	0	9	16	8	0	0	0
764	2	52	1	2	1	1	1	1	0	1	1	0	0	0	1	0	0	0	0	0	0	1	0	1	0	1	1	0	0	1	0	0	0	1	1	1	0	0	1	1	1	1	7	10	12	0	0	0
2233	2	52	1	2	1	1	1	1	0	1	1	0	0	0	1	0	0	0	0	0	0	1	0	1	0	1	1	0	0	1	0	0	0	1	1	1	0	0	1	1	1	1	7	10	12	0	0	0
3702	2	52	1	2	1	1	1	1	0	1	1	0	0	0	1	0	0	0	0	0	0	1	0	1	0	1	1	0	0	1	0	0	0	1	1	1	0	0	1	1	1	1	7	10	12	0	0	0
120	2	50	1	1	1	3	1	1	1	1	1	1	1	0	1	0	1	1	1	1	0	1	0	1	0	0	0	1	0	0	0	1	0	0	1	1	0	0	1	0	1	0	21	14	7	1	0	0
1589	2	50	1	1	1	3	1	1	1	1	1	1	1	0	1	0	1	1	1	1	0	1	0	1	0	0	0	1	0	0	0	1	0	0	1	1	0	0	1	0	1	0	21	14	7	1	0	0
3058	2	50	1	1	1	3	1	1	1	1	1	1	1	0	1	0	1	1	1	1	0	1	0	1	0	0	0	1	0	0	0	1	0	0	1	1	0	0	1	0	1	0	21	14	7	1	0	0
296	2	43	1	1	1	1	4	1	0	1	1	1	0	0	1	0	1	0	0	0	0	1	0	1	1	1	0	1	1	1	1	1	1	0	1	0	1	0	0	1	1	0	10	10	6	0	0	0
1765	2	43	1	1	1	1	4	1	0	1	1	1	0	0	1	0	1	0	0	0	0	1	0	1	1	1	0	1	1	1	1	1	1	0	1	0	1	0	0	1	1	0	10	10	6	0	0	0
3234	2	43	1	1	1	1	4	1	0	1	1	1	0	0	1	0	1	0	0	0	0	1	0	1	1	1	0	1	1	1	1	1	1	0	1	0	1	0	0	1	1	0	10	10	6	0	0	0
763	1	45	1	2	0	0	1	1	0	0	0	0	1	1	1	0	1	0	0	0	0	1	0	1	1	1	0	1	1	0	1	1	0	1	0	0	1	0	1	1	1	1	9	14	12	0	0	0
2232	1	45	1	2	0	0	1	1	0	0	0	0	1	1	1	0	1	0	0	0	0	1	0	1	1	1	0	1	1	0	1	1	0	1	0	0	1	0	1	1	1	1	9	14	12	0	0	0
3701	1	45	1	2	0	0	1	1	0	0	0	0	1	1	1	0	1	0	0	0	0	1	0	1	1	1	0	1	1	0	1	1	0	1	0	0	1	0	1	1	1	1	9	14	12	0	0	0
479	2	35	0	1	1	3	2	1	1	1	0	0	0	0	0	0	1	1	0	1	0	1	0	1	1	1	0	1	1	0	1	1	1	1	0	0	1	0	1	1	1	0	11	16	8	0	0	0
1948	2	35	0	1	1	3	2	1	1	1	0	0	0	0	0	0	1	1	0	1	0	1	0	1	1	1	0	1	1	0	1	1	1	1	0	0	1	0	1	1	1	0	11	16	8	0	0	0
3417	2	35	0	1	1	3	2	1	1	1	0	0	0	0	0	0	1	1	0	1	0	1	0	1	1	1	0	1	1	0	1	1	1	1	0	0	1	0	1	1	1	0	11	16	8	0	0	0
395	1	21	0	1	0	3	1	2	1	1	1	1	0	0	1	0	0	0	1	0	1	1	0	1	1	1	0	1	1	0	0	1	1	1	0	1	1	1	1	1	1	0	15	18	17	1	1	1
1864	1	21	0	1	0	3	1	2	1	1	1	1	0	0	1	0	0	0	1	0	1	1	0	1	1	1	0	1	1	0	0	1	1	1	0	1	1	1	1	1	1	0	15	18	17	1	1	1
3333	1	21	0	1	0	3	1	2	1	1	1	1	0	0	1	0	0	0	1	0	1	1	0	1	1	1	0	1	1	0	0	1	1	1	0	1	1	1	1	1	1	0	15	18	17	1	1	1
514	2	21	0	1	0	3	2	2	0	0	0	1	1	0	1	0	0	0	1	0	0	1	0	1	1	1	1	1	1	0	0	1	1	1	1	0	1	0	1	1	1	0	11	18	9	0	1	0
1983	2	21	0	1	0	3	2	2	0	0	0	1	1	0	1	0	0	0	1	0	0	1	0	1	1	1	1	1	1	0	0	1	1	1	1	0	1	0	1	1	1	0	11	18	9	0	1	0
3452	2	21	0	1	0	3	2	2	0	0	0	1	1	0	1	0	0	0	1	0	0	1	0	1	1	1	1	1	1	0	0	1	1	1	1	0	1	0	1	1	1	0	11	18	9	0	1	0
376	1	20	0	1	0	3	2	2	1	1	0	0	0	0	0	0	1	1	0	1	0	1	0	1	1	1	1	1	0	0	0	1	1	0	1	0	0	0	1	1	1	0	12	18	5	0	1	0
1845	1	20	0	1	0	3	2	2	1	1	0	0	0	0	0	0	1	1	0	1	0	1	0	1	1	1	1	1	0	0	0	1	1	0	1	0	0	0	1	1	1	0	12	18	5	0	1	0
3314	1	20	0	1	0	3	2	2	1	1	0	0	0	0	0	0	1	1	0	1	0	1	0	1	1	1	1	1	0	0	0	1	1	0	1	0	0	0	1	1	1	0	12	18	5	0	1	0
541	1	20	0	2	0	3	1	2	1	1	0	0	0	0	1	1	0	1	0	0	0	1	0	1	1	0	0	0	1	1	1	1	0	1	0	0	0	0	1	0	1	0	13	12	6	0	0	0
2010	1	20	0	2	0	3	1	2	1	1	0	0	0	0	1	1	0	1	0	0	0	1	0	1	1	0	0	0	1	1	1	1	0	1	0	0	0	0	1	0	1	0	13	12	6	0	0	0
3479	1	20	0	2	0	3	1	2	1	1	0	0	0	0	1	1	0	1	0	0	0	1	0	1	1	0	0	0	1	1	1	1	0	1	0	0	0	0	1	0	1	0	13	12	6	0	0	0
128	2	55	1	2	0	3	1	1	1	1	0	0	0	0	0	0	1	0	1	0	0	1	0	1	1	0	0	0	1	1	0	1	1	1	1	0	0	0	1	1	1	0	10	14	7	0	0	0
1597	2	55	1	2	0	3	1	1	1	1	0	0	0	0	0	0	1	0	1	0	0	1	0	1	1	0	0	0	1	1	0	1	1	1	1	0	0	0	1	1	1	0	10	14	7	0	0	0
3066	2	55	1	2	0	3	1	1	1	1	0	0	0	0	0	0	1	0	1	0	0	1	0	1	1	0	0	0	1	1	0	1	1	1	1	0	0	0	1	1	1	0	10	14	7	0	0	0
54	1	25	0	2	0	3	2	1	1	1	0	0	0	0	1	0	1	0	0	0	0	1	0	1	1	0	0	0	0	1	1	1	1	1	0	0	1	0	1	1	1	0	9	16	12	0	0	0
1523	1	25	0	2	0	3	2	1	1	1	0	0	0	0	1	0	1	0	0	0	0	1	0	1	1	0	0	0	0	1	1	1	1	1	0	0	1	0	1	1	1	0	9	16	12	0	0	0
2992	1	25	0	2	0	3	2	1	1	1	0	0	0	0	1	0	1	0	0	0	0	1	0	1	1	0	0	0	0	1	1	1	1	1	0	0	1	0	1	1	1	0	9	16	12	0	0	0
91	2	19	0	2	0	3	1	2	1	1	0	0	0	0	0	0	1	1	0	0	0	1	0	1	1	0	0	1	1	1	1	1	0	1	1	0	1	0	1	1	1	0	11	12	11	0	0	0
1560	2	19	0	2	0	3	1	2	1	1	0	0	0	0	0	0	1	1	0	0	0	1	0	1	1	0	0	1	1	1	1	1	0	1	1	0	1	0	1	1	1	0	11	12	11	0	0	0
3029	2	19	0	2	0	3	1	2	1	1	0	0	0	0	0	0	1	1	0	0	0	1	0	1	1	0	0	1	1	1	1	1	0	1	1	0	1	0	1	1	1	0	11	12	11	0	0	0
550	2	21	0	1	0	1	1	2	1	1	1	1	0	0	1	1	1	0	1	0	1	1	0	1	1	0	0	1	1	1	1	1	0	1	0	1	1	0	1	1	1	0	19	14	14	1	0	1
2019	2	21	0	1	0	1	1	2	1	1	1	1	0	0	1	1	1	0	1	0	1	1	0	1	1	0	0	1	1	1	1	1	0	1	0	1	1	0	1	1	1	0	19	14	14	1	0	1
3488	2	21	0	1	0	1	1	2	1	1	1	1	0	0	1	1	1	0	1	0	1	1	0	1	1	0	0	1	1	1	1	1	0	1	0	1	1	0	1	1	1	0	19	14	14	1	0	1
31	1	30	0	2	0	3	1	1	1	1	1	1	1	0	1	1	0	0	0	0	0	1	0	1	1	0	0	1	1	1	1	1	1	1	1	0	0	0	0	0	1	0	16	14	1	1	0	0
1500	1	30	0	2	0	3	1	1	1	1	1	1	1	0	1	1	0	0	0	0	0	1	0	1	1	0	0	1	1	1	1	1	1	1	1	0	0	0	0	0	1	0	16	14	1	1	0	0
2969	1	30	0	2	0	3	1	1	1	1	1	1	1	0	1	1	0	0	0	0	0	1	0	1	1	0	0	1	1	1	1	1	1	1	1	0	0	0	0	0	1	0	16	14	1	1	0	0
131	1	27	0	1	0	3	1	1	1	1	1	1	0	0	1	0	0	0	1	1	0	1	0	1	1	0	0	1	1	1	1	1	1	1	1	1	0	1	1	1	1	0	15	14	13	1	0	1
1600	1	27	0	1	0	3	1	1	1	1	1	1	0	0	1	0	0	0	1	1	0	1	0	1	1	0	0	1	1	1	1	1	1	1	1	1	0	1	1	1	1	0	15	14	13	1	0	1
3069	1	27	0	1	0	3	1	1	1	1	1	1	0	0	1	0	0	0	1	1	0	1	0	1	1	0	0	1	1	1	1	1	1	1	1	1	0	1	1	1	1	0	15	14	13	1	0	1
692	2	30	0	1	1	3	2	1	1	0	0	0	0	1	0	0	1	0	1	1	0	1	0	1	1	0	0	1	1	1	1	1	1	1	0	1	1	1	1	1	1	1	12	16	21	0	0	1
730	1	21	0	2	0	3	1	2	1	0	0	0	0	0	1	0	0	0	0	0	0	1	0	1	1	0	0	1	1	1	1	1	1	1	0	1	1	0	1	1	1	0	6	16	13	0	0	1
1077	1	18	0	1	0	3	1	2	1	1	1	1	0	0	1	1	1	0	1	1	0	1	0	1	1	0	0	1	1	1	1	1	1	1	0	0	1	0	1	1	1	0	20	16	10	1	0	0
2161	2	30	0	1	1	3	2	1	1	0	0	0	0	1	0	0	1	0	1	1	0	1	0	1	1	0	0	1	1	1	1	1	1	1	0	1	1	1	1	1	1	1	12	16	21	0	0	1
2199	1	21	0	2	0	3	1	2	1	0	0	0	0	0	1	0	0	0	0	0	0	1	0	1	1	0	0	1	1	1	1	1	1	1	0	1	1	0	1	1	1	0	6	16	13	0	0	1
2546	1	18	0	1	0	3	1	2	1	1	1	1	0	0	1	1	1	0	1	1	0	1	0	1	1	0	0	1	1	1	1	1	1	1	0	0	1	0	1	1	1	0	20	16	10	1	0	0
3630	2	30	0	1	1	3	2	1	1	0	0	0	0	1	0	0	1	0	1	1	0	1	0	1	1	0	0	1	1	1	1	1	1	1	0	1	1	1	1	1	1	1	12	16	21	0	0	1
3668	1	21	0	2	0	3	1	2	1	0	0	0	0	0	1	0	0	0	0	0	0	1	0	1	1	0	0	1	1	1	1	1	1	1	0	1	1	0	1	1	1	0	6	16	13	0	0	1
4015	1	18	0	1	0	3	1	2	1	1	1	1	0	0	1	1	1	0	1	1	0	1	0	1	1	0	0	1	1	1	1	1	1	1	0	0	1	0	1	1	1	0	20	16	10	1	0	0
1080	1	29	0	1	0	1	2	1	1	1	0	0	0	0	0	0	0	0	0	0	0	1	0	1	1	0	0	1	1	1	1	1	1	1	0	0	1	0	1	1	1	0	7	16	9	0	0	0
2549	1	29	0	1	0	1	2	1	1	1	0	0	0	0	0	0	0	0	0	0	0	1	0	1	1	0	0	1	1	1	1	1	1	1	0	0	1	0	1	1	1	0	7	16	9	0	0	0
4018	1	29	0	1	0	1	2	1	1	1	0	0	0	0	0	0	0	0	0	0	0	1	0	1	1	0	0	1	1	1	1	1	1	1	0	0	1	0	1	1	1	0	7	16	9	0	0	0
420	2	23	0	1	0	3	1	2	1	1	1	1	1	0	1	1	1	0	0	1	0	1	0	1	1	0	0	1	1	1	1	1	1	1	0	0	0	1	1	1	1	0	18	16	11	1	0	0
1889	2	23	0	1	0	3	1	2	1	1	1	1	1	0	1	1	1	0	0	1	0	1	0	1	1	0	0	1	1	1	1	1	1	1	0	0	0	1	1	1	1	0	18	16	11	1	0	0
3358	2	23	0	1	0	3	1	2	1	1	1	1	1	0	1	1	1	0	0	1	0	1	0	1	1	0	0	1	1	1	1	1	1	1	0	0	0	1	1	1	1	0	18	16	11	1	0	0
216	2	56	1	1	1	3	1	1	1	1	1	1	1	0	1	1	0	1	1	1	0	1	0	1	1	0	0	1	1	1	0	1	0	1	0	0	1	0	1	1	1	0	20	16	9	1	0	0
1685	2	56	1	1	1	3	1	1	1	1	1	1	1	0	1	1	0	1	1	1	0	1	0	1	1	0	0	1	1	1	0	1	0	1	0	0	1	0	1	1	1	0	20	16	9	1	0	0
3154	2	56	1	1	1	3	1	1	1	1	1	1	1	0	1	1	0	1	1	1	0	1	0	1	1	0	0	1	1	1	0	1	0	1	0	0	1	0	1	1	1	0	20	16	9	1	0	0
313	2	26	0	1	0	3	2	1	1	1	1	1	0	0	1	1	1	0	0	1	0	1	0	1	1	0	0	1	1	1	0	1	1	1	0	0	1	0	1	1	1	0	16	18	11	1	1	0
1782	2	26	0	1	0	3	2	1	1	1	1	1	0	0	1	1	1	0	0	1	0	1	0	1	1	0	0	1	1	1	0	1	1	1	0	0	1	0	1	1	1	0	16	18	11	1	1	0
3251	2	26	0	1	0	3	2	1	1	1	1	1	0	0	1	1	1	0	0	1	0	1	0	1	1	0	0	1	1	1	0	1	1	1	0	0	1	0	1	1	1	0	16	18	11	1	1	0
1327	1	18	0	2	0	3	1	2	1	1	0	0	0	0	0	0	0	1	0	0	0	1	0	1	1	0	0	1	1	0	1	1	1	1	1	0	1	0	1	1	1	0	9	16	9	0	0	0
2796	1	18	0	2	0	3	1	2	1	1	0	0	0	0	0	0	0	1	0	0	0	1	0	1	1	0	0	1	1	0	1	1	1	1	1	0	1	0	1	1	1	0	9	16	9	0	0	0
4265	1	18	0	2	0	3	1	2	1	1	0	0	0	0	0	0	0	1	0	0	0	1	0	1	1	0	0	1	1	0	1	1	1	1	1	0	1	0	1	1	1	0	9	16	9	0	0	0
65	2	41	1	1	0	3	1	1	1	1	0	0	0	0	1	1	1	1	0	1	0	1	0	1	1	0	0	1	1	0	1	1	1	1	0	1	1	0	1	1	1	0	14	18	11	0	1	0
1534	2	41	1	1	0	3	1	1	1	1	0	0	0	0	1	1	1	1	0	1	0	1	0	1	1	0	0	1	1	0	1	1	1	1	0	1	1	0	1	1	1	0	14	18	11	0	1	0
3003	2	41	1	1	0	3	1	1	1	1	0	0	0	0	1	1	1	1	0	1	0	1	0	1	1	0	0	1	1	0	1	1	1	1	0	1	1	0	1	1	1	0	14	18	11	0	1	0
1385	1	18	0	1	0	3	2	2	1	1	1	1	1	0	1	1	1	1	0	1	0	1	0	1	1	0	0	1	1	0	0	1	0	1	1	0	0	0	1	1	1	1	20	16	10	1	0	0
2854	1	18	0	1	0	3	2	2	1	1	1	1	1	0	1	1	1	1	0	1	0	1	0	1	1	0	0	1	1	0	0	1	0	1	1	0	0	0	1	1	1	1	20	16	10	1	0	0
4323	1	18	0	1	0	3	2	2	1	1	1	1	1	0	1	1	1	1	0	1	0	1	0	1	1	0	0	1	1	0	0	1	0	1	1	0	0	0	1	1	1	1	20	16	10	1	0	0
714	2	23	0	1	0	3	3	2	1	1	1	1	1	0	1	1	1	1	0	0	0	1	0	1	1	0	0	1	0	1	1	1	0	1	0	0	0	0	0	0	1	0	19	16	3	1	0	0
2183	2	23	0	1	0	3	3	2	1	1	1	1	1	0	1	1	1	1	0	0	0	1	0	1	1	0	0	1	0	1	1	1	0	1	0	0	0	0	0	0	1	0	19	16	3	1	0	0
3652	2	23	0	1	0	3	3	2	1	1	1	1	1	0	1	1	1	1	0	0	0	1	0	1	1	0	0	1	0	1	1	1	0	1	0	0	0	0	0	0	1	0	19	16	3	1	0	0
669	2	23	0	1	0	3	2	1	1	1	1	1	0	1	1	0	1	1	1	0	0	1	0	1	1	0	0	1	0	1	1	1	1	1	1	0	0	0	0	1	1	0	18	16	2	1	0	0
2138	2	23	0	1	0	3	2	1	1	1	1	1	0	1	1	0	1	1	1	0	0	1	0	1	1	0	0	1	0	1	1	1	1	1	1	0	0	0	0	1	1	0	18	16	2	1	0	0
3607	2	23	0	1	0	3	2	1	1	1	1	1	0	1	1	0	1	1	1	0	0	1	0	1	1	0	0	1	0	1	1	1	1	1	1	0	0	0	0	1	1	0	18	16	2	1	0	0
1348	2	18	0	1	0	3	2	2	1	1	0	1	0	0	1	1	1	0	0	0	0	1	0	1	1	0	0	1	0	1	1	1	1	1	1	0	0	0	1	1	1	0	13	16	8	0	0	0
2817	2	18	0	1	0	3	2	2	1	1	0	1	0	0	1	1	1	0	0	0	0	1	0	1	1	0	0	1	0	1	1	1	1	1	1	0	0	0	1	1	1	0	13	16	8	0	0	0
4286	2	18	0	1	0	3	2	2	1	1	0	1	0	0	1	1	1	0	0	0	0	1	0	1	1	0	0	1	0	1	1	1	1	1	1	0	0	0	1	1	1	0	13	16	8	0	0	0
502	1	25	0	1	0	3	1	1	1	0	1	1	1	0	1	1	0	1	1	0	0	1	0	1	1	0	0	1	0	1	1	1	1	1	0	1	1	1	1	1	1	1	17	18	20	1	1	1
1971	1	25	0	1	0	3	1	1	1	0	1	1	1	0	1	1	0	1	1	0	0	1	0	1	1	0	0	1	0	1	1	1	1	1	0	1	1	1	1	1	1	1	17	18	20	1	1	1
3440	1	25	0	1	0	3	1	1	1	0	1	1	1	0	1	1	0	1	1	0	0	1	0	1	1	0	0	1	0	1	1	1	1	1	0	1	1	1	1	1	1	1	17	18	20	1	1	1
396	2	21	0	1	0	3	2	2	1	1	1	0	1	0	1	0	1	1	0	1	0	1	0	1	1	0	0	1	0	1	1	1	1	1	0	1	1	1	1	1	1	0	17	18	17	1	1	1
1865	2	21	0	1	0	3	2	2	1	1	1	0	1	0	1	0	1	1	0	1	0	1	0	1	1	0	0	1	0	1	1	1	1	1	0	1	1	1	1	1	1	0	17	18	17	1	1	1
3334	2	21	0	1	0	3	2	2	1	1	1	0	1	0	1	0	1	1	0	1	0	1	0	1	1	0	0	1	0	1	1	1	1	1	0	1	1	1	1	1	1	0	17	18	17	1	1	1
1390	1	18	0	1	0	1	4	1	1	1	0	0	0	1	1	1	1	1	0	1	0	1	0	1	1	0	0	1	0	1	0	1	1	1	0	0	0	0	0	0	1	0	16	20	3	1	1	0
2859	1	18	0	1	0	1	4	1	1	1	0	0	0	1	1	1	1	1	0	1	0	1	0	1	1	0	0	1	0	1	0	1	1	1	0	0	0	0	0	0	1	0	16	20	3	1	1	0
4328	1	18	0	1	0	1	4	1	1	1	0	0	0	1	1	1	1	1	0	1	0	1	0	1	1	0	0	1	0	1	0	1	1	1	0	0	0	0	0	0	1	0	16	20	3	1	1	0
325	1	18	0	1	0	1	2	2	1	1	1	1	1	0	1	1	1	0	0	0	0	1	0	1	1	0	0	1	0	0	1	1	0	1	0	0	0	0	1	1	1	0	17	18	7	1	1	0
1794	1	18	0	1	0	1	2	2	1	1	1	1	1	0	1	1	1	0	0	0	0	1	0	1	1	0	0	1	0	0	1	1	0	1	0	0	0	0	1	1	1	0	17	18	7	1	1	0
3263	1	18	0	1	0	1	2	2	1	1	1	1	1	0	1	1	1	0	0	0	0	1	0	1	1	0	0	1	0	0	1	1	0	1	0	0	0	0	1	1	1	0	17	18	7	1	1	0
768	1	42	1	2	1	0	1	1	1	1	0	0	0	1	1	0	1	0	0	0	0	1	0	1	1	0	1	0	1	1	0	1	0	0	1	1	1	0	1	1	1	0	11	12	11	0	0	0
2237	1	42	1	2	1	0	1	1	1	1	0	0	0	1	1	0	1	0	0	0	0	1	0	1	1	0	1	0	1	1	0	1	0	0	1	1	1	0	1	1	1	0	11	12	11	0	0	0
3706	1	42	1	2	1	0	1	1	1	1	0	0	0	1	1	0	1	0	0	0	0	1	0	1	1	0	1	0	1	1	0	1	0	0	1	1	1	0	1	1	1	0	11	12	11	0	0	0
241	2	24	0	1	0	3	2	1	1	1	0	0	0	0	0	0	0	1	1	1	0	1	0	1	1	0	1	1	1	1	1	1	1	1	1	0	1	0	1	1	1	0	12	16	10	0	0	0
1710	2	24	0	1	0	3	2	1	1	1	0	0	0	0	0	0	0	1	1	1	0	1	0	1	1	0	1	1	1	1	1	1	1	1	1	0	1	0	1	1	1	0	12	16	10	0	0	0
3179	2	24	0	1	0	3	2	1	1	1	0	0	0	0	0	0	0	1	1	1	0	1	0	1	1	0	1	1	1	1	1	1	1	1	1	0	1	0	1	1	1	0	12	16	10	0	0	0
229	1	24	0	1	0	3	1	1	1	1	1	1	1	1	1	0	1	1	1	1	0	1	0	1	1	0	1	1	1	1	1	1	1	1	0	1	1	1	1	1	1	1	22	18	19	2	1	1
1698	1	24	0	1	0	3	1	1	1	1	1	1	1	1	1	0	1	1	1	1	0	1	0	1	1	0	1	1	1	1	1	1	1	1	0	1	1	1	1	1	1	1	22	18	19	2	1	1
3167	1	24	0	1	0	3	1	1	1	1	1	1	1	1	1	0	1	1	1	1	0	1	0	1	1	0	1	1	1	1	1	1	1	1	0	1	1	1	1	1	1	1	22	18	19	2	1	1
561	2	22	0	1	0	1	2	1	1	1	0	0	0	1	1	1	1	1	0	0	0	1	0	1	1	0	1	1	1	1	0	1	1	1	1	1	0	1	1	1	1	0	15	18	12	1	1	0
2030	2	22	0	1	0	1	2	1	1	1	0	0	0	1	1	1	1	1	0	0	0	1	0	1	1	0	1	1	1	1	0	1	1	1	1	1	0	1	1	1	1	0	15	18	12	1	1	0
3499	2	22	0	1	0	1	2	1	1	1	0	0	0	1	1	1	1	1	0	0	0	1	0	1	1	0	1	1	1	1	0	1	1	1	1	1	0	1	1	1	1	0	15	18	12	1	1	0
474	2	24	0	1	1	3	1	1	1	1	1	1	0	0	1	1	1	1	1	0	0	1	0	1	1	0	1	1	1	1	0	1	1	1	0	1	1	0	1	1	1	0	19	20	11	1	1	0
1943	2	24	0	1	1	3	1	1	1	1	1	1	0	0	1	1	1	1	1	0	0	1	0	1	1	0	1	1	1	1	0	1	1	1	0	1	1	0	1	1	1	0	19	20	11	1	1	0
3412	2	24	0	1	1	3	1	1	1	1	1	1	0	0	1	1	1	1	1	0	0	1	0	1	1	0	1	1	1	1	0	1	1	1	0	1	1	0	1	1	1	0	19	20	11	1	1	0
1179	1	51	1	2	0	0	4	1	1	1	0	0	0	0	0	0	0	0	0	0	0	1	1	0	0	0	1	0	1	1	1	0	0	0	1	0	1	1	0	1	1	0	6	6	10	0	0	0
2648	1	51	1	2	0	0	4	1	1	1	0	0	0	0	0	0	0	0	0	0	0	1	1	0	0	0	1	0	1	1	1	0	0	0	1	0	1	1	0	1	1	0	6	6	10	0	0	0
4117	1	51	1	2	0	0	4	1	1	1	0	0	0	0	0	0	0	0	0	0	0	1	1	0	0	0	1	0	1	1	1	0	0	0	1	0	1	1	0	1	1	0	6	6	10	0	0	0
769	1	46	1	2	0	0	4	1	1	1	0	0	0	0	1	0	0	0	0	0	0	1	1	1	0	1	0	0	0	1	0	1	0	0	1	0	0	0	1	1	1	1	7	10	8	0	0	0
2238	1	46	1	2	0	0	4	1	1	1	0	0	0	0	1	0	0	0	0	0	0	1	1	1	0	1	0	0	0	1	0	1	0	0	1	0	0	0	1	1	1	1	7	10	8	0	0	0
3707	1	46	1	2	0	0	4	1	1	1	0	0	0	0	1	0	0	0	0	0	0	1	1	1	0	1	0	0	0	1	0	1	0	0	1	0	0	0	1	1	1	1	7	10	8	0	0	0
785	2	34	0	2	0	0	1	1	1	0	1	0	0	1	1	0	1	0	0	0	0	1	1	1	0	1	0	1	0	1	0	1	0	1	0	1	1	1	0	1	1	1	11	16	14	0	0	1
2254	2	34	0	2	0	0	1	1	1	0	1	0	0	1	1	0	1	0	0	0	0	1	1	1	0	1	0	1	0	1	0	1	0	1	0	1	1	1	0	1	1	1	11	16	14	0	0	1
3723	2	34	0	2	0	0	1	1	1	0	1	0	0	1	1	0	1	0	0	0	0	1	1	1	0	1	0	1	0	1	0	1	0	1	0	1	1	1	0	1	1	1	11	16	14	0	0	1
623	2	31	0	1	1	3	2	1	1	0	0	0	0	0	1	0	1	1	0	0	0	1	1	1	0	0	0	1	1	1	1	1	1	1	0	1	0	1	1	1	1	0	10	16	12	0	0	0
2092	2	31	0	1	1	3	2	1	1	0	0	0	0	0	1	0	1	1	0	0	0	1	1	1	0	0	0	1	1	1	1	1	1	1	0	1	0	1	1	1	1	0	10	16	12	0	0	0
3561	2	31	0	1	1	3	2	1	1	0	0	0	0	0	1	0	1	1	0	0	0	1	1	1	0	0	0	1	1	1	1	1	1	1	0	1	0	1	1	1	1	0	10	16	12	0	0	0
29	1	26	0	1	0	3	4	2	1	1	0	0	0	0	1	0	1	0	0	1	0	1	1	1	0	0	0	1	1	1	0	1	1	0	1	1	1	0	1	1	1	0	10	14	14	0	0	1
1498	1	26	0	1	0	3	4	2	1	1	0	0	0	0	1	0	1	0	0	1	0	1	1	1	0	0	0	1	1	1	0	1	1	0	1	1	1	0	1	1	1	0	10	14	14	0	0	1
2967	1	26	0	1	0	3	4	2	1	1	0	0	0	0	1	0	1	0	0	1	0	1	1	1	0	0	0	1	1	1	0	1	1	0	1	1	1	0	1	1	1	0	10	14	14	0	0	1
664	2	23	0	1	0	3	1	2	1	1	0	0	0	1	1	1	0	1	0	0	0	1	1	1	0	0	1	1	0	0	1	1	1	1	0	1	0	1	1	1	1	0	14	22	14	0	1	1
2133	2	23	0	1	0	3	1	2	1	1	0	0	0	1	1	1	0	1	0	0	0	1	1	1	0	0	1	1	0	0	1	1	1	1	0	1	0	1	1	1	1	0	14	22	14	0	1	1
3602	2	23	0	1	0	3	1	2	1	1	0	0	0	1	1	1	0	1	0	0	0	1	1	1	0	0	1	1	0	0	1	1	1	1	0	1	0	1	1	1	1	0	14	22	14	0	1	1
1155	1	38	1	2	1	1	4	1	1	0	0	0	0	0	1	0	1	0	0	0	0	1	1	1	1	1	0	0	1	1	0	1	1	1	1	0	0	0	1	1	1	0	7	14	5	0	0	0
2624	1	38	1	2	1	1	4	1	1	0	0	0	0	0	1	0	1	0	0	0	0	1	1	1	1	1	0	0	1	1	0	1	1	1	1	0	0	0	1	1	1	0	7	14	5	0	0	0
4093	1	38	1	2	1	1	4	1	1	0	0	0	0	0	1	0	1	0	0	0	0	1	1	1	1	1	0	0	1	1	0	1	1	1	1	0	0	0	1	1	1	0	7	14	5	0	0	0
1216	2	37	1	2	0	1	3	1	1	0	0	0	0	0	1	1	0	1	1	0	0	1	1	1	1	1	0	1	1	1	1	1	1	1	0	0	0	0	1	1	1	0	12	16	8	0	0	0
2685	2	37	1	2	0	1	3	1	1	0	0	0	0	0	1	1	0	1	1	0	0	1	1	1	1	1	0	1	1	1	1	1	1	1	0	0	0	0	1	1	1	0	12	16	8	0	0	0
4154	2	37	1	2	0	1	3	1	1	0	0	0	0	0	1	1	0	1	1	0	0	1	1	1	1	1	0	1	1	1	1	1	1	1	0	0	0	0	1	1	1	0	12	16	8	0	0	0
1141	1	37	1	2	0	1	1	1	1	0	1	1	1	1	1	0	0	0	1	0	0	1	1	1	1	1	0	1	1	1	0	1	1	1	1	1	1	1	1	1	1	1	15	16	17	1	0	1
1142	1	37	1	2	0	1	1	1	1	0	1	1	1	1	1	0	0	0	1	0	0	1	1	1	1	1	0	1	1	1	0	1	1	1	1	1	1	1	1	1	1	1	15	16	17	1	0	1
1143	1	37	1	2	0	1	1	1	1	0	1	1	1	1	1	0	0	0	1	0	0	1	1	1	1	1	0	1	1	1	0	1	1	1	1	1	1	1	1	1	1	1	15	16	17	1	0	1
1144	1	37	1	2	0	1	1	1	1	0	1	1	1	1	1	0	0	0	1	0	0	1	1	1	1	1	0	1	1	1	0	1	1	1	1	1	1	1	1	1	1	1	15	16	17	1	0	1
2610	1	37	1	2	0	1	1	1	1	0	1	1	1	1	1	0	0	0	1	0	0	1	1	1	1	1	0	1	1	1	0	1	1	1	1	1	1	1	1	1	1	1	15	16	17	1	0	1
2611	1	37	1	2	0	1	1	1	1	0	1	1	1	1	1	0	0	0	1	0	0	1	1	1	1	1	0	1	1	1	0	1	1	1	1	1	1	1	1	1	1	1	15	16	17	1	0	1
2612	1	37	1	2	0	1	1	1	1	0	1	1	1	1	1	0	0	0	1	0	0	1	1	1	1	1	0	1	1	1	0	1	1	1	1	1	1	1	1	1	1	1	15	16	17	1	0	1
2613	1	37	1	2	0	1	1	1	1	0	1	1	1	1	1	0	0	0	1	0	0	1	1	1	1	1	0	1	1	1	0	1	1	1	1	1	1	1	1	1	1	1	15	16	17	1	0	1
4079	1	37	1	2	0	1	1	1	1	0	1	1	1	1	1	0	0	0	1	0	0	1	1	1	1	1	0	1	1	1	0	1	1	1	1	1	1	1	1	1	1	1	15	16	17	1	0	1
4080	1	37	1	2	0	1	1	1	1	0	1	1	1	1	1	0	0	0	1	0	0	1	1	1	1	1	0	1	1	1	0	1	1	1	1	1	1	1	1	1	1	1	15	16	17	1	0	1
4081	1	37	1	2	0	1	1	1	1	0	1	1	1	1	1	0	0	0	1	0	0	1	1	1	1	1	0	1	1	1	0	1	1	1	1	1	1	1	1	1	1	1	15	16	17	1	0	1
4082	1	37	1	2	0	1	1	1	1	0	1	1	1	1	1	0	0	0	1	0	0	1	1	1	1	1	0	1	1	1	0	1	1	1	1	1	1	1	1	1	1	1	15	16	17	1	0	1
790	1	27	0	1	0	3	1	1	1	1	0	0	0	0	1	0	1	0	0	0	0	1	1	1	1	1	0	1	1	0	1	1	1	1	1	1	1	1	1	1	1	0	9	16	17	0	0	1
2259	1	27	0	1	0	3	1	1	1	1	0	0	0	0	1	0	1	0	0	0	0	1	1	1	1	1	0	1	1	0	1	1	1	1	1	1	1	1	1	1	1	0	9	16	17	0	0	1
3728	1	27	0	1	0	3	1	1	1	1	0	0	0	0	1	0	1	0	0	0	0	1	1	1	1	1	0	1	1	0	1	1	1	1	1	1	1	1	1	1	1	0	9	16	17	0	0	1
501	1	23	0	2	0	3	4	1	1	1	0	0	0	0	1	0	1	0	1	0	0	1	1	1	1	1	0	1	0	1	0	0	0	1	1	1	0	1	0	1	1	0	11	14	10	0	0	0
1970	1	23	0	2	0	3	4	1	1	1	0	0	0	0	1	0	1	0	1	0	0	1	1	1	1	1	0	1	0	1	0	0	0	1	1	1	0	1	0	1	1	0	11	14	10	0	0	0
3439	1	23	0	2	0	3	4	1	1	1	0	0	0	0	1	0	1	0	1	0	0	1	1	1	1	1	0	1	0	1	0	0	0	1	1	1	0	1	0	1	1	0	11	14	10	0	0	0
789	2	22	0	1	0	3	2	2	1	0	1	0	1	1	1	0	0	0	1	0	0	1	1	1	1	1	1	0	0	0	0	0	0	1	0	1	0	0	1	1	1	0	13	18	10	0	1	0
2258	2	22	0	1	0	3	2	2	1	0	1	0	1	1	1	0	0	0	1	0	0	1	1	1	1	1	1	0	0	0	0	0	0	1	0	1	0	0	1	1	1	0	13	18	10	0	1	0
3727	2	22	0	1	0	3	2	2	1	0	1	0	1	1	1	0	0	0	1	0	0	1	1	1	1	1	1	0	0	0	0	0	0	1	0	1	0	0	1	1	1	0	13	18	10	0	1	0
1102	2	28	0	2	0	3	1	1	1	0	0	0	0	0	1	0	0	0	0	0	0	1	1	1	1	1	1	1	1	1	1	1	1	1	0	0	1	1	1	1	1	0	6	18	12	0	1	0
2571	2	28	0	2	0	3	1	1	1	0	0	0	0	0	1	0	0	0	0	0	0	1	1	1	1	1	1	1	1	1	1	1	1	1	0	0	1	1	1	1	1	0	6	18	12	0	1	0
4040	2	28	0	2	0	3	1	1	1	0	0	0	0	0	1	0	0	0	0	0	0	1	1	1	1	1	1	1	1	1	1	1	1	1	0	0	1	1	1	1	1	0	6	18	12	0	1	0
1147	2	47	1	2	0	0	4	1	1	0	0	0	0	0	1	0	1	0	0	0	0	1	1	1	1	1	1	1	1	1	0	1	1	1	1	0	1	1	1	1	1	1	7	18	14	0	1	1
2616	2	47	1	2	0	0	4	1	1	0	0	0	0	0	1	0	1	0	0	0	0	1	1	1	1	1	1	1	1	1	0	1	1	1	1	0	1	1	1	1	1	1	7	18	14	0	1	1
4085	2	47	1	2	0	0	4	1	1	0	0	0	0	0	1	0	1	0	0	0	0	1	1	1	1	1	1	1	1	1	0	1	1	1	1	0	1	1	1	1	1	1	7	18	14	0	1	1
150	1	22	0	1	0	3	1	2	1	1	1	0	1	1	1	0	1	0	0	0	0	1	1	1	1	1	1	1	1	1	0	1	1	1	1	1	1	1	1	1	1	1	15	18	20	1	1	1
757	1	57	1	2	1	0	4	1	0	0	1	0	0	1	1	0	0	0	1	0	1	1	1	1	1	1	1	1	1	1	0	1	1	1	1	1	0	1	1	1	1	0	10	18	12	0	1	0
1619	1	22	0	1	0	3	1	2	1	1	1	0	1	1	1	0	1	0	0	0	0	1	1	1	1	1	1	1	1	1	0	1	1	1	1	1	1	1	1	1	1	1	15	18	20	1	1	1
2226	1	57	1	2	1	0	4	1	0	0	1	0	0	1	1	0	0	0	1	0	1	1	1	1	1	1	1	1	1	1	0	1	1	1	1	1	0	1	1	1	1	0	10	18	12	0	1	0
3088	1	22	0	1	0	3	1	2	1	1	1	0	1	1	1	0	1	0	0	0	0	1	1	1	1	1	1	1	1	1	0	1	1	1	1	1	1	1	1	1	1	1	15	18	20	1	1	1
3695	1	57	1	2	1	0	4	1	0	0	1	0	0	1	1	0	0	0	1	0	1	1	1	1	1	1	1	1	1	1	0	1	1	1	1	1	0	1	1	1	1	0	10	18	12	0	1	0
283	1	39	1	1	1	3	2	1	1	0	0	0	0	1	1	0	0	0	0	0	1	1	1	1	1	1	1	1	1	1	0	1	1	1	1	1	1	0	1	1	1	0	9	18	12	0	1	0
329	1	27	0	1	0	3	1	1	1	1	1	1	1	1	1	0	1	0	1	1	0	1	1	1	1	1	1	1	1	1	0	1	1	1	1	1	1	1	1	0	1	1	20	18	18	1	1	1
1119	2	20	0	1	0	3	2	1	1	1	0	0	0	0	1	0	0	1	1	1	0	1	1	1	1	1	1	1	1	1	0	1	1	1	1	1	1	0	1	1	1	1	13	18	18	0	1	1
1752	1	39	1	1	1	3	2	1	1	0	0	0	0	1	1	0	0	0	0	0	1	1	1	1	1	1	1	1	1	1	0	1	1	1	1	1	1	0	1	1	1	0	9	18	12	0	1	0
1798	1	27	0	1	0	3	1	1	1	1	1	1	1	1	1	0	1	0	1	1	0	1	1	1	1	1	1	1	1	1	0	1	1	1	1	1	1	1	1	0	1	1	20	18	18	1	1	1
2588	2	20	0	1	0	3	2	1	1	1	0	0	0	0	1	0	0	1	1	1	0	1	1	1	1	1	1	1	1	1	0	1	1	1	1	1	1	0	1	1	1	1	13	18	18	0	1	1
3221	1	39	1	1	1	3	2	1	1	0	0	0	0	1	1	0	0	0	0	0	1	1	1	1	1	1	1	1	1	1	0	1	1	1	1	1	1	0	1	1	1	0	9	18	12	0	1	0
3267	1	27	0	1	0	3	1	1	1	1	1	1	1	1	1	0	1	0	1	1	0	1	1	1	1	1	1	1	1	1	0	1	1	1	1	1	1	1	1	0	1	1	20	18	18	1	1	1
4057	2	20	0	1	0	3	2	1	1	1	0	0	0	0	1	0	0	1	1	1	0	1	1	1	1	1	1	1	1	1	0	1	1	1	1	1	1	0	1	1	1	1	13	18	18	0	1	1
762	2	56	1	2	0	0	1	1	0	1	0	0	1	1	1	0	1	0	1	0	0	1	1	1	1	1	1	1	1	0	1	1	0	1	1	0	1	1	1	1	1	0	13	16	12	0	0	0
2231	2	56	1	2	0	0	1	1	0	1	0	0	1	1	1	0	1	0	1	0	0	1	1	1	1	1	1	1	1	0	1	1	0	1	1	0	1	1	1	1	1	0	13	16	12	0	0	0
3700	2	56	1	2	0	0	1	1	0	1	0	0	1	1	1	0	1	0	1	0	0	1	1	1	1	1	1	1	1	0	1	1	0	1	1	0	1	1	1	1	1	0	13	16	12	0	0	0
1156	2	54	1	2	0	0	1	1	1	0	0	0	0	0	1	0	0	0	1	0	0	1	1	1	1	1	1	1	1	0	1	1	1	1	1	1	1	1	1	1	1	1	7	18	17	0	1	1
2625	2	54	1	2	0	0	1	1	1	0	0	0	0	0	1	0	0	0	1	0	0	1	1	1	1	1	1	1	1	0	1	1	1	1	1	1	1	1	1	1	1	1	7	18	17	0	1	1
4094	2	54	1	2	0	0	1	1	1	0	0	0	0	0	1	0	0	0	1	0	0	1	1	1	1	1	1	1	1	0	1	1	1	1	1	1	1	1	1	1	1	1	7	18	17	0	1	1
333	1	18	0	2	1	1	2	2	1	0	0	0	0	1	1	0	1	1	1	0	0	1	1	1	1	1	1	1	1	0	1	1	1	1	1	0	0	0	0	1	1	0	13	18	2	0	1	0
1802	1	18	0	2	1	1	2	2	1	0	0	0	0	1	1	0	1	1	1	0	0	1	1	1	1	1	1	1	1	0	1	1	1	1	1	0	0	0	0	1	1	0	13	18	2	0	1	0
3271	1	18	0	2	1	1	2	2	1	0	0	0	0	1	1	0	1	1	1	0	0	1	1	1	1	1	1	1	1	0	1	1	1	1	1	0	0	0	0	1	1	0	13	18	2	0	1	0
536	2	18	0	2	0	3	1	2	1	1	0	0	0	1	1	0	0	0	1	1	1	1	1	1	1	1	1	1	1	0	1	1	1	1	0	0	1	0	1	1	1	0	14	20	9	0	1	0
2005	2	18	0	2	0	3	1	2	1	1	0	0	0	1	1	0	0	0	1	1	1	1	1	1	1	1	1	1	1	0	1	1	1	1	0	0	1	0	1	1	1	0	14	20	9	0	1	0
3474	2	18	0	2	0	3	1	2	1	1	0	0	0	1	1	0	0	0	1	1	1	1	1	1	1	1	1	1	1	0	1	1	1	1	0	0	1	0	1	1	1	0	14	20	9	0	1	0
1450	1	31	0	1	0	3	1	1	1	1	0	0	0	1	1	0	1	1	0	0	0	1	1	1	1	1	1	1	0	0	1	1	1	1	1	0	0	1	1	1	1	0	13	20	12	0	1	0
2919	1	31	0	1	0	3	1	1	1	1	0	0	0	1	1	0	1	1	0	0	0	1	1	1	1	1	1	1	0	0	1	1	1	1	1	0	0	1	1	1	1	0	13	20	12	0	1	0
4388	1	31	0	1	0	3	1	1	1	1	0	0	0	1	1	0	1	1	0	0	0	1	1	1	1	1	1	1	0	0	1	1	1	1	1	0	0	1	1	1	1	0	13	20	12	0	1	0
786	1	45	1	2	0	1	4	2	1	0	1	1	1	0	1	0	1	0	1	0	0	1	1	1	1	1	1	1	0	0	0	0	1	1	0	0	1	1	0	1	1	1	15	22	11	1	1	0
2255	1	45	1	2	0	1	4	2	1	0	1	1	1	0	1	0	1	0	1	0	0	1	1	1	1	1	1	1	0	0	0	0	1	1	0	0	1	1	0	1	1	1	15	22	11	1	1	0
3724	1	45	1	2	0	1	4	2	1	0	1	1	1	0	1	0	1	0	1	0	0	1	1	1	1	1	1	1	0	0	0	0	1	1	0	0	1	1	0	1	1	1	15	22	11	1	1	0
518	1	23	0	1	1	0	1	1	1	1	0	0	0	0	0	0	1	0	0	1	0	1	1	1	1	1	1	1	0	0	0	1	1	1	1	1	1	1	1	1	1	1	8	22	21	0	1	1
1987	1	23	0	1	1	0	1	1	1	1	0	0	0	0	0	0	1	0	0	1	0	1	1	1	1	1	1	1	0	0	0	1	1	1	1	1	1	1	1	1	1	1	8	22	21	0	1	1
3456	1	23	0	1	1	0	1	1	1	1	0	0	0	0	0	0	1	0	0	1	0	1	1	1	1	1	1	1	0	0	0	1	1	1	1	1	1	1	1	1	1	1	8	22	21	0	1	1
1148	1	44	1	2	0	0	4	1	1	0	0	0	0	0	1	0	0	0	1	0	0	1	1	1	1	1	1	1	0	0	0	1	1	1	1	0	0	0	1	1	1	0	7	22	7	0	1	0
2617	1	44	1	2	0	0	4	1	1	0	0	0	0	0	1	0	0	0	1	0	0	1	1	1	1	1	1	1	0	0	0	1	1	1	1	0	0	0	1	1	1	0	7	22	7	0	1	0
4086	1	44	1	2	0	0	4	1	1	0	0	0	0	0	1	0	0	0	1	0	0	1	1	1	1	1	1	1	0	0	0	1	1	1	1	0	0	0	1	1	1	0	7	22	7	0	1	0
1135	2	40	1	2	0	0	1	1	1	0	1	0	1	0	1	0	0	0	0	0	0	1	1	1	1	0	0	0	1	1	0	1	0	1	1	0	1	0	1	1	1	0	8	14	9	0	0	0
2604	2	40	1	2	0	0	1	1	1	0	1	0	1	0	1	0	0	0	0	0	0	1	1	1	1	0	0	0	1	1	0	1	0	1	1	0	1	0	1	1	1	0	8	14	9	0	0	0
4073	2	40	1	2	0	0	1	1	1	0	1	0	1	0	1	0	0	0	0	0	0	1	1	1	1	0	0	0	1	1	0	1	0	1	1	0	1	0	1	1	1	0	8	14	9	0	0	0
1117	1	27	0	2	0	3	1	2	1	0	0	0	0	0	1	0	0	1	0	0	0	1	1	1	1	0	0	0	1	1	0	1	0	1	1	1	1	1	1	1	1	0	6	14	15	0	0	1
2586	1	27	0	2	0	3	1	2	1	0	0	0	0	0	1	0	0	1	0	0	0	1	1	1	1	0	0	0	1	1	0	1	0	1	1	1	1	1	1	1	1	0	6	14	15	0	0	1
4055	1	27	0	2	0	3	1	2	1	0	0	0	0	0	1	0	0	1	0	0	0	1	1	1	1	0	0	0	1	1	0	1	0	1	1	1	1	1	1	1	1	0	6	14	15	0	0	1
1138	1	42	1	1	1	3	3	1	1	1	0	0	0	0	1	0	0	0	0	0	0	1	1	1	1	0	0	0	0	1	1	1	0	0	1	1	1	0	1	1	1	0	6	12	12	0	0	0
1140	1	42	1	1	1	3	3	1	1	1	0	0	0	0	1	0	0	0	0	0	0	1	1	1	1	0	0	0	0	1	1	1	0	0	1	1	1	0	1	1	1	0	6	12	12	0	0	0
2607	1	42	1	1	1	3	3	1	1	1	0	0	0	0	1	0	0	0	0	0	0	1	1	1	1	0	0	0	0	1	1	1	0	0	1	1	1	0	1	1	1	0	6	12	12	0	0	0
2609	1	42	1	1	1	3	3	1	1	1	0	0	0	0	1	0	0	0	0	0	0	1	1	1	1	0	0	0	0	1	1	1	0	0	1	1	1	0	1	1	1	0	6	12	12	0	0	0
4076	1	42	1	1	1	3	3	1	1	1	0	0	0	0	1	0	0	0	0	0	0	1	1	1	1	0	0	0	0	1	1	1	0	0	1	1	1	0	1	1	1	0	6	12	12	0	0	0
4078	1	42	1	1	1	3	3	1	1	1	0	0	0	0	1	0	0	0	0	0	0	1	1	1	1	0	0	0	0	1	1	1	0	0	1	1	1	0	1	1	1	0	6	12	12	0	0	0
123	2	36	1	1	0	3	2	1	1	0	0	0	0	0	0	0	1	1	0	1	0	1	1	1	1	0	0	0	0	1	1	1	0	1	0	0	0	0	1	1	1	0	9	16	7	0	0	0
1592	2	36	1	1	0	3	2	1	1	0	0	0	0	0	0	0	1	1	0	1	0	1	1	1	1	0	0	0	0	1	1	1	0	1	0	0	0	0	1	1	1	0	9	16	7	0	0	0
3061	2	36	1	1	0	3	2	1	1	0	0	0	0	0	0	0	1	1	0	1	0	1	1	1	1	0	0	0	0	1	1	1	0	1	0	0	0	0	1	1	1	0	9	16	7	0	0	0
525	2	27	0	1	1	3	1	1	1	1	1	0	0	0	1	0	1	1	1	0	0	1	1	1	1	0	0	0	0	1	0	1	1	1	0	0	1	0	1	1	1	1	16	20	14	1	1	1
1994	2	27	0	1	1	3	1	1	1	1	1	0	0	0	1	0	1	1	1	0	0	1	1	1	1	0	0	0	0	1	0	1	1	1	0	0	1	0	1	1	1	1	16	20	14	1	1	1
3463	2	27	0	1	1	3	1	1	1	1	1	0	0	0	1	0	1	1	1	0	0	1	1	1	1	0	0	0	0	1	0	1	1	1	0	0	1	0	1	1	1	1	16	20	14	1	1	1
772	1	43	1	2	1	1	2	1	0	0	1	1	1	0	1	0	1	0	1	0	0	1	1	1	1	0	0	0	0	0	1	1	0	1	0	0	0	0	1	1	1	0	14	18	7	0	1	0
2241	1	43	1	2	1	1	2	1	0	0	1	1	1	0	1	0	1	0	1	0	0	1	1	1	1	0	0	0	0	0	1	1	0	1	0	0	0	0	1	1	1	0	14	18	7	0	1	0
3710	1	43	1	2	1	1	2	1	0	0	1	1	1	0	1	0	1	0	1	0	0	1	1	1	1	0	0	0	0	0	1	1	0	1	0	0	0	0	1	1	1	0	14	18	7	0	1	0
1158	1	52	1	2	1	3	1	1	1	0	0	0	0	0	1	0	0	0	1	0	0	1	1	1	1	0	0	0	0	0	1	1	1	1	1	0	1	1	1	1	1	0	7	18	13	0	1	1
2627	1	52	1	2	1	3	1	1	1	0	0	0	0	0	1	0	0	0	1	0	0	1	1	1	1	0	0	0	0	0	1	1	1	1	1	0	1	1	1	1	1	0	7	18	13	0	1	1
4096	1	52	1	2	1	3	1	1	1	0	0	0	0	0	1	0	0	0	1	0	0	1	1	1	1	0	0	0	0	0	1	1	1	1	1	0	1	1	1	1	1	0	7	18	13	0	1	1
345	1	26	0	1	0	3	2	1	1	1	1	1	1	0	1	0	1	1	1	0	0	1	1	1	1	0	0	1	1	1	1	1	0	1	1	0	0	1	1	1	1	0	18	14	11	1	0	0
1814	1	26	0	1	0	3	2	1	1	1	1	1	1	0	1	0	1	1	1	0	0	1	1	1	1	0	0	1	1	1	1	1	0	1	1	0	0	1	1	1	1	0	18	14	11	1	0	0
3283	1	26	0	1	0	3	2	1	1	1	1	1	1	0	1	0	1	1	1	0	0	1	1	1	1	0	0	1	1	1	1	1	0	1	1	0	0	1	1	1	1	0	18	14	11	1	0	0
434	1	24	0	2	0	1	1	2	0	0	0	0	0	0	1	0	0	0	0	0	0	1	1	1	1	0	0	1	1	1	1	1	0	1	0	0	1	0	1	1	1	0	2	16	9	0	0	0
1398	2	18	0	2	0	3	1	2	1	1	1	1	1	0	1	0	1	1	1	0	0	1	1	1	1	0	0	1	1	1	1	1	0	1	0	0	1	1	1	1	1	0	20	16	14	1	0	1
1903	1	24	0	2	0	1	1	2	0	0	0	0	0	0	1	0	0	0	0	0	0	1	1	1	1	0	0	1	1	1	1	1	0	1	0	0	1	0	1	1	1	0	2	16	9	0	0	0
2867	2	18	0	2	0	3	1	2	1	1	1	1	1	0	1	0	1	1	1	0	0	1	1	1	1	0	0	1	1	1	1	1	0	1	0	0	1	1	1	1	1	0	20	16	14	1	0	1
3372	1	24	0	2	0	1	1	2	0	0	0	0	0	0	1	0	0	0	0	0	0	1	1	1	1	0	0	1	1	1	1	1	0	1	0	0	1	0	1	1	1	0	2	16	9	0	0	0
4336	2	18	0	2	0	3	1	2	1	1	1	1	1	0	1	0	1	1	1	0	0	1	1	1	1	0	0	1	1	1	1	1	0	1	0	0	1	1	1	1	1	0	20	16	14	1	0	1
1347	1	25	0	1	0	3	4	2	1	1	1	1	0	0	1	0	1	1	1	0	0	1	1	1	1	0	0	1	1	1	1	1	1	1	1	1	1	1	1	1	1	0	17	16	16	1	0	1
1375	2	18	0	1	0	3	1	2	1	1	0	0	0	0	0	0	0	1	0	0	0	1	1	1	1	0	0	1	1	1	1	1	1	1	1	0	0	1	1	1	1	0	8	16	10	0	0	0
2816	1	25	0	1	0	3	4	2	1	1	1	1	0	0	1	0	1	1	1	0	0	1	1	1	1	0	0	1	1	1	1	1	1	1	1	1	1	1	1	1	1	0	17	16	16	1	0	1
2844	2	18	0	1	0	3	1	2	1	1	0	0	0	0	0	0	0	1	0	0	0	1	1	1	1	0	0	1	1	1	1	1	1	1	1	0	0	1	1	1	1	0	8	16	10	0	0	0
4285	1	25	0	1	0	3	4	2	1	1	1	1	0	0	1	0	1	1	1	0	0	1	1	1	1	0	0	1	1	1	1	1	1	1	1	1	1	1	1	1	1	0	17	16	16	1	0	1
4313	2	18	0	1	0	3	1	2	1	1	0	0	0	0	0	0	0	1	0	0	0	1	1	1	1	0	0	1	1	1	1	1	1	1	1	0	0	1	1	1	1	0	8	16	10	0	0	0
129	2	44	1	1	0	3	1	1	1	1	0	0	0	0	0	1	1	1	0	0	0	1	1	1	1	0	0	1	1	1	1	1	1	1	1	1	1	1	1	1	1	0	12	16	17	0	0	1
214	1	56	1	2	1	0	3	1	1	1	0	0	0	1	1	0	0	1	0	0	0	1	1	1	1	0	0	1	1	1	1	1	1	1	1	0	0	0	1	1	1	0	12	16	5	0	0	0
1598	2	44	1	1	0	3	1	1	1	1	0	0	0	0	0	1	1	1	0	0	0	1	1	1	1	0	0	1	1	1	1	1	1	1	1	1	1	1	1	1	1	0	12	16	17	0	0	1
1683	1	56	1	2	1	0	3	1	1	1	0	0	0	1	1	0	0	1	0	0	0	1	1	1	1	0	0	1	1	1	1	1	1	1	1	0	0	0	1	1	1	0	12	16	5	0	0	0
3067	2	44	1	1	0	3	1	1	1	1	0	0	0	0	0	1	1	1	0	0	0	1	1	1	1	0	0	1	1	1	1	1	1	1	1	1	1	1	1	1	1	0	12	16	17	0	0	1
3152	1	56	1	2	1	0	3	1	1	1	0	0	0	1	1	0	0	1	0	0	0	1	1	1	1	0	0	1	1	1	1	1	1	1	1	0	0	0	1	1	1	0	12	16	5	0	0	0
431	2	25	0	1	0	3	2	1	1	1	1	1	1	0	1	0	0	0	1	1	0	1	1	1	1	0	0	1	1	1	1	1	1	1	1	0	1	0	1	1	1	0	17	16	9	1	0	0
1900	2	25	0	1	0	3	2	1	1	1	1	1	1	0	1	0	0	0	1	1	0	1	1	1	1	0	0	1	1	1	1	1	1	1	1	0	1	0	1	1	1	0	17	16	9	1	0	0
3369	2	25	0	1	0	3	2	1	1	1	1	1	1	0	1	0	0	0	1	1	0	1	1	1	1	0	0	1	1	1	1	1	1	1	1	0	1	0	1	1	1	0	17	16	9	1	0	0
625	2	22	0	1	0	3	1	2	1	1	1	1	0	0	1	1	1	1	1	1	0	1	1	1	1	0	0	1	1	1	1	1	1	1	1	1	1	1	1	1	1	0	20	16	15	1	0	1
1323	1	18	0	1	0	3	1	2	1	1	1	1	0	0	0	0	1	0	0	0	0	1	1	1	1	0	0	1	1	1	1	1	1	1	1	0	1	0	1	1	1	0	13	16	11	0	0	0
2094	2	22	0	1	0	3	1	2	1	1	1	1	0	0	1	1	1	1	1	1	0	1	1	1	1	0	0	1	1	1	1	1	1	1	1	1	1	1	1	1	1	0	20	16	15	1	0	1
2792	1	18	0	1	0	3	1	2	1	1	1	1	0	0	0	0	1	0	0	0	0	1	1	1	1	0	0	1	1	1	1	1	1	1	1	0	1	0	1	1	1	0	13	16	11	0	0	0
3563	2	22	0	1	0	3	1	2	1	1	1	1	0	0	1	1	1	1	1	1	0	1	1	1	1	0	0	1	1	1	1	1	1	1	1	1	1	1	1	1	1	0	20	16	15	1	0	1
4261	1	18	0	1	0	3	1	2	1	1	1	1	0	0	0	0	1	0	0	0	0	1	1	1	1	0	0	1	1	1	1	1	1	1	1	0	1	0	1	1	1	0	13	16	11	0	0	0
537	1	23	0	1	0	3	4	1	1	1	0	0	0	0	0	0	1	1	0	0	0	1	1	1	1	0	0	1	1	1	1	1	1	1	0	1	1	0	1	1	1	0	11	18	14	0	1	1
2006	1	23	0	1	0	3	4	1	1	1	0	0	0	0	0	0	1	1	0	0	0	1	1	1	1	0	0	1	1	1	1	1	1	1	0	1	1	0	1	1	1	0	11	18	14	0	1	1
3475	1	23	0	1	0	3	4	1	1	1	0	0	0	0	0	0	1	1	0	0	0	1	1	1	1	0	0	1	1	1	1	1	1	1	0	1	1	0	1	1	1	0	11	18	14	0	1	1
217	1	21	0	1	0	1	1	2	1	1	1	1	1	1	1	1	0	1	1	0	0	1	1	1	1	0	0	1	1	1	1	1	1	1	0	1	1	1	1	1	1	0	23	18	17	2	1	1
1686	1	21	0	1	0	1	1	2	1	1	1	1	1	1	1	1	0	1	1	0	0	1	1	1	1	0	0	1	1	1	1	1	1	1	0	1	1	1	1	1	1	0	23	18	17	2	1	1
3155	1	21	0	1	0	1	1	2	1	1	1	1	1	1	1	1	0	1	1	0	0	1	1	1	1	0	0	1	1	1	1	1	1	1	0	1	1	1	1	1	1	0	23	18	17	2	1	1
1146	2	21	0	1	0	3	2	2	1	1	1	1	1	1	1	0	1	0	0	1	1	1	1	1	1	0	0	1	1	1	1	1	1	1	0	1	1	0	1	1	1	0	19	18	13	1	1	1
2615	2	21	0	1	0	3	2	2	1	1	1	1	1	1	1	0	1	0	0	1	1	1	1	1	1	0	0	1	1	1	1	1	1	1	0	1	1	0	1	1	1	0	19	18	13	1	1	1
4084	2	21	0	1	0	3	2	2	1	1	1	1	1	1	1	0	1	0	0	1	1	1	1	1	1	0	0	1	1	1	1	1	1	1	0	1	1	0	1	1	1	0	19	18	13	1	1	1
1103	1	28	0	2	0	1	2	1	1	0	0	0	0	0	1	0	0	0	0	0	0	1	1	1	1	0	0	1	1	1	0	1	0	0	1	0	1	0	1	1	1	0	4	14	9	0	0	0
2572	1	28	0	2	0	1	2	1	1	0	0	0	0	0	1	0	0	0	0	0	0	1	1	1	1	0	0	1	1	1	0	1	0	0	1	0	1	0	1	1	1	0	4	14	9	0	0	0
4041	1	28	0	2	0	1	2	1	1	0	0	0	0	0	1	0	0	0	0	0	0	1	1	1	1	0	0	1	1	1	0	1	0	0	1	0	1	0	1	1	1	0	4	14	9	0	0	0
1101	1	45	1	2	1	1	2	1	0	0	0	0	0	0	1	0	0	0	0	0	0	1	1	1	1	0	0	1	1	1	0	1	0	1	1	0	0	0	1	1	1	0	2	16	6	0	0	0
2570	1	45	1	2	1	1	2	1	0	0	0	0	0	0	1	0	0	0	0	0	0	1	1	1	1	0	0	1	1	1	0	1	0	1	1	0	0	0	1	1	1	0	2	16	6	0	0	0
4039	1	45	1	2	1	1	2	1	0	0	0	0	0	0	1	0	0	0	0	0	0	1	1	1	1	0	0	1	1	1	0	1	0	1	1	0	0	0	1	1	1	0	2	16	6	0	0	0
1090	2	31	0	1	1	3	2	1	1	1	1	1	0	0	1	0	1	0	1	0	0	1	1	1	1	0	0	1	1	1	0	1	1	1	1	0	1	1	1	1	1	1	16	18	17	1	1	1
2559	2	31	0	1	1	3	2	1	1	1	1	1	0	0	1	0	1	0	1	0	0	1	1	1	1	0	0	1	1	1	0	1	1	1	1	0	1	1	1	1	1	1	16	18	17	1	1	1
4028	2	31	0	1	1	3	2	1	1	1	1	1	0	0	1	0	1	0	1	0	0	1	1	1	1	0	0	1	1	1	0	1	1	1	1	0	1	1	1	1	1	1	16	18	17	1	1	1
159	2	21	0	2	0	3	4	2	1	1	1	1	0	0	1	1	1	1	1	0	0	1	1	1	1	0	0	1	1	1	0	1	1	1	1	1	1	1	1	1	1	0	19	18	17	1	1	1
1628	2	21	0	2	0	3	4	2	1	1	1	1	0	0	1	1	1	1	1	0	0	1	1	1	1	0	0	1	1	1	0	1	1	1	1	1	1	1	1	1	1	0	19	18	17	1	1	1
3097	2	21	0	2	0	3	4	2	1	1	1	1	0	0	1	1	1	1	1	0	0	1	1	1	1	0	0	1	1	1	0	1	1	1	1	1	1	1	1	1	1	0	19	18	17	1	1	1
92	2	21	0	1	0	3	2	2	1	1	0	0	0	0	1	0	1	0	1	0	0	1	1	1	1	0	0	1	1	1	0	1	1	1	0	1	1	1	1	1	1	0	11	20	15	0	1	1
1561	2	21	0	1	0	3	2	2	1	1	0	0	0	0	1	0	1	0	1	0	0	1	1	1	1	0	0	1	1	1	0	1	1	1	0	1	1	1	1	1	1	0	11	20	15	0	1	1
3030	2	21	0	1	0	3	2	2	1	1	0	0	0	0	1	0	1	0	1	0	0	1	1	1	1	0	0	1	1	1	0	1	1	1	0	1	1	1	1	1	1	0	11	20	15	0	1	1
1384	2	21	0	1	0	3	2	2	1	1	0	1	0	0	0	0	1	1	0	1	1	1	1	1	1	0	0	1	1	0	1	1	0	1	0	1	0	0	1	1	1	0	16	18	11	1	1	0
2853	2	21	0	1	0	3	2	2	1	1	0	1	0	0	0	0	1	1	0	1	1	1	1	1	1	0	0	1	1	0	1	1	0	1	0	1	0	0	1	1	1	0	16	18	11	1	1	0
4322	2	21	0	1	0	3	2	2	1	1	0	1	0	0	0	0	1	1	0	1	1	1	1	1	1	0	0	1	1	0	1	1	0	1	0	1	0	0	1	1	1	0	16	18	11	1	1	0
1366	2	39	1	1	0	3	2	1	1	1	0	1	0	0	1	0	1	1	0	0	0	1	1	1	1	0	0	1	1	0	1	1	1	1	1	0	0	1	1	1	1	0	14	18	11	0	1	0
2835	2	39	1	1	0	3	2	1	1	1	0	1	0	0	1	0	1	1	0	0	0	1	1	1	1	0	0	1	1	0	1	1	1	1	1	0	0	1	1	1	1	0	14	18	11	0	1	0
4304	2	39	1	1	0	3	2	1	1	1	0	1	0	0	1	0	1	1	0	0	0	1	1	1	1	0	0	1	1	0	1	1	1	1	1	0	0	1	1	1	1	0	14	18	11	0	1	0
618	2	22	0	1	0	3	1	2	1	1	0	0	0	0	1	1	0	1	1	0	0	1	1	1	1	0	0	1	1	0	1	1	1	1	1	1	1	0	1	1	1	0	14	18	13	0	1	1
2087	2	22	0	1	0	3	1	2	1	1	0	0	0	0	1	1	0	1	1	0	0	1	1	1	1	0	0	1	1	0	1	1	1	1	1	1	1	0	1	1	1	0	14	18	13	0	1	1
3556	2	22	0	1	0	3	1	2	1	1	0	0	0	0	1	1	0	1	1	0	0	1	1	1	1	0	0	1	1	0	1	1	1	1	1	1	1	0	1	1	1	0	14	18	13	0	1	1
339	1	20	0	1	0	1	4	1	1	1	0	1	0	0	0	0	0	1	1	0	0	1	1	1	1	0	0	1	1	0	1	1	1	1	1	1	1	0	1	1	1	0	13	18	12	0	1	0
1808	1	20	0	1	0	1	4	1	1	1	0	1	0	0	0	0	0	1	1	0	0	1	1	1	1	0	0	1	1	0	1	1	1	1	1	1	1	0	1	1	1	0	13	18	12	0	1	0
3277	1	20	0	1	0	1	4	1	1	1	0	1	0	0	0	0	0	1	1	0	0	1	1	1	1	0	0	1	1	0	1	1	1	1	1	1	1	0	1	1	1	0	13	18	12	0	1	0
273	2	23	0	1	0	3	2	2	1	1	1	0	0	1	1	0	1	0	0	0	0	1	1	1	1	0	0	1	1	0	1	1	1	1	1	1	1	1	1	1	1	0	12	18	15	0	1	1
1742	2	23	0	1	0	3	2	2	1	1	1	0	0	1	1	0	1	0	0	0	0	1	1	1	1	0	0	1	1	0	1	1	1	1	1	1	1	1	1	1	1	0	12	18	15	0	1	1
3211	2	23	0	1	0	3	2	2	1	1	1	0	0	1	1	0	1	0	0	0	0	1	1	1	1	0	0	1	1	0	1	1	1	1	1	1	1	1	1	1	1	0	12	18	15	0	1	1
118	1	31	0	1	1	3	1	1	1	1	1	1	0	0	1	1	0	1	0	0	0	1	1	1	1	0	0	1	1	0	1	1	1	1	0	1	0	1	1	1	1	0	15	20	12	1	1	0
340	1	18	0	2	0	3	4	2	1	1	0	1	0	0	1	0	1	1	1	0	0	1	1	1	1	0	0	1	1	0	1	1	1	1	0	1	1	0	1	1	1	0	15	20	11	1	1	0
1587	1	31	0	1	1	3	1	1	1	1	1	1	0	0	1	1	0	1	0	0	0	1	1	1	1	0	0	1	1	0	1	1	1	1	0	1	0	1	1	1	1	0	15	20	12	1	1	0
1809	1	18	0	2	0	3	4	2	1	1	0	1	0	0	1	0	1	1	1	0	0	1	1	1	1	0	0	1	1	0	1	1	1	1	0	1	1	0	1	1	1	0	15	20	11	1	1	0
3056	1	31	0	1	1	3	1	1	1	1	1	1	0	0	1	1	0	1	0	0	0	1	1	1	1	0	0	1	1	0	1	1	1	1	0	1	0	1	1	1	1	0	15	20	12	1	1	0
3278	1	18	0	2	0	3	4	2	1	1	0	1	0	0	1	0	1	1	1	0	0	1	1	1	1	0	0	1	1	0	1	1	1	1	0	1	1	0	1	1	1	0	15	20	11	1	1	0
1342	1	18	0	1	0	3	1	2	1	0	1	0	0	0	1	1	0	1	1	0	0	1	1	1	1	0	0	1	1	0	1	1	1	1	0	1	1	1	1	1	1	0	13	20	17	0	1	1
2811	1	18	0	1	0	3	1	2	1	0	1	0	0	0	1	1	0	1	1	0	0	1	1	1	1	0	0	1	1	0	1	1	1	1	0	1	1	1	1	1	1	0	13	20	17	0	1	1
4280	1	18	0	1	0	3	1	2	1	0	1	0	0	0	1	1	0	1	1	0	0	1	1	1	1	0	0	1	1	0	1	1	1	1	0	1	1	1	1	1	1	0	13	20	17	0	1	1
659	2	23	0	1	0	3	1	1	1	1	1	1	0	1	1	0	1	0	1	0	0	1	1	1	1	0	0	1	1	0	1	1	1	1	0	1	1	0	1	1	1	0	18	20	12	1	1	0
1056	2	54	1	1	1	3	1	1	1	1	0	0	1	0	1	0	1	0	0	0	1	1	1	1	1	0	0	1	1	0	1	1	1	1	0	0	1	1	1	1	1	1	13	20	18	0	1	1
2128	2	23	0	1	0	3	1	1	1	1	1	1	0	1	1	0	1	0	1	0	0	1	1	1	1	0	0	1	1	0	1	1	1	1	0	1	1	0	1	1	1	0	18	20	12	1	1	0
2525	2	54	1	1	1	3	1	1	1	1	0	0	1	0	1	0	1	0	0	0	1	1	1	1	1	0	0	1	1	0	1	1	1	1	0	0	1	1	1	1	1	1	13	20	18	0	1	1
3597	2	23	0	1	0	3	1	1	1	1	1	1	0	1	1	0	1	0	1	0	0	1	1	1	1	0	0	1	1	0	1	1	1	1	0	1	1	0	1	1	1	0	18	20	12	1	1	0
3994	2	54	1	1	1	3	1	1	1	1	0	0	1	0	1	0	1	0	0	0	1	1	1	1	1	0	0	1	1	0	1	1	1	1	0	0	1	1	1	1	1	1	13	20	18	0	1	1
1126	2	57	1	1	1	3	2	1	1	0	1	1	0	0	1	1	0	1	1	0	0	1	1	1	1	0	0	1	1	0	1	1	1	1	0	0	1	1	1	1	1	0	15	20	12	1	1	0
1128	2	45	1	2	0	3	2	1	1	0	0	0	0	0	1	0	0	1	1	0	0	1	1	1	1	0	0	1	1	0	1	1	1	1	0	0	1	0	1	1	1	0	9	20	9	0	1	0
1133	2	22	0	1	0	3	2	2	1	1	1	0	0	0	1	0	1	1	1	1	0	1	1	1	1	0	0	1	1	0	1	1	1	1	0	1	1	1	1	1	1	1	17	20	21	1	1	1
2595	2	57	1	1	1	3	2	1	1	0	1	1	0	0	1	1	0	1	1	0	0	1	1	1	1	0	0	1	1	0	1	1	1	1	0	0	1	1	1	1	1	0	15	20	12	1	1	0
2597	2	45	1	2	0	3	2	1	1	0	0	0	0	0	1	0	0	1	1	0	0	1	1	1	1	0	0	1	1	0	1	1	1	1	0	0	1	0	1	1	1	0	9	20	9	0	1	0
2602	2	22	0	1	0	3	2	2	1	1	1	0	0	0	1	0	1	1	1	1	0	1	1	1	1	0	0	1	1	0	1	1	1	1	0	1	1	1	1	1	1	1	17	20	21	1	1	1
4064	2	57	1	1	1	3	2	1	1	0	1	1	0	0	1	1	0	1	1	0	0	1	1	1	1	0	0	1	1	0	1	1	1	1	0	0	1	1	1	1	1	0	15	20	12	1	1	0
4066	2	45	1	2	0	3	2	1	1	0	0	0	0	0	1	0	0	1	1	0	0	1	1	1	1	0	0	1	1	0	1	1	1	1	0	0	1	0	1	1	1	0	9	20	9	0	1	0
4071	2	22	0	1	0	3	2	2	1	1	1	0	0	0	1	0	1	1	1	1	0	1	1	1	1	0	0	1	1	0	1	1	1	1	0	1	1	1	1	1	1	1	17	20	21	1	1	1
209	2	20	0	1	0	3	2	2	1	1	1	1	1	1	1	0	0	0	1	0	0	1	1	1	1	0	0	1	1	0	0	1	0	1	0	1	1	1	0	1	1	0	17	20	14	1	1	1
1678	2	20	0	1	0	3	2	2	1	1	1	1	1	1	1	0	0	0	1	0	0	1	1	1	1	0	0	1	1	0	0	1	0	1	0	1	1	1	0	1	1	0	17	20	14	1	1	1
3147	2	20	0	1	0	3	2	2	1	1	1	1	1	1	1	0	0	0	1	0	0	1	1	1	1	0	0	1	1	0	0	1	0	1	0	1	1	1	0	1	1	0	17	20	14	1	1	1
1363	2	18	0	1	0	3	2	2	1	1	1	1	0	1	1	0	1	0	0	0	0	1	1	1	1	0	0	1	1	0	0	1	1	1	0	0	1	0	1	1	1	0	15	22	11	1	1	0
2832	2	18	0	1	0	3	2	2	1	1	1	1	0	1	1	0	1	0	0	0	0	1	1	1	1	0	0	1	1	0	0	1	1	1	0	0	1	0	1	1	1	0	15	22	11	1	1	0
4301	2	18	0	1	0	3	2	2	1	1	1	1	0	1	1	0	1	0	0	0	0	1	1	1	1	0	0	1	1	0	0	1	1	1	0	0	1	0	1	1	1	0	15	22	11	1	1	0
1322	2	18	0	2	0	3	2	2	1	1	1	1	0	0	1	0	1	0	1	1	1	1	1	1	1	0	0	1	0	1	1	1	0	1	0	0	0	0	1	1	1	0	18	18	8	1	1	0
2791	2	18	0	2	0	3	2	2	1	1	1	1	0	0	1	0	1	0	1	1	1	1	1	1	1	0	0	1	0	1	1	1	0	1	0	0	0	0	1	1	1	0	18	18	8	1	1	0
4260	2	18	0	2	0	3	2	2	1	1	1	1	0	0	1	0	1	0	1	1	1	1	1	1	1	0	0	1	0	1	1	1	0	1	0	0	0	0	1	1	1	0	18	18	8	1	1	0
196	2	40	1	1	1	3	1	1	1	1	0	1	0	0	1	0	1	0	0	0	0	1	1	1	1	0	0	1	0	1	1	1	0	1	0	0	0	0	1	1	1	0	11	18	5	0	1	0
1665	2	40	1	1	1	3	1	1	1	1	0	1	0	0	1	0	1	0	0	0	0	1	1	1	1	0	0	1	0	1	1	1	0	1	0	0	0	0	1	1	1	0	11	18	5	0	1	0
3134	2	40	1	1	1	3	1	1	1	1	0	1	0	0	1	0	1	0	0	0	0	1	1	1	1	0	0	1	0	1	1	1	0	1	0	0	0	0	1	1	1	0	11	18	5	0	1	0
64	1	33	0	1	1	3	1	1	1	1	1	1	1	0	1	0	1	1	0	0	0	1	1	1	1	0	0	1	0	1	1	1	1	1	1	1	0	1	1	1	1	0	16	18	14	1	1	1
1533	1	33	0	1	1	3	1	1	1	1	1	1	1	0	1	0	1	1	0	0	0	1	1	1	1	0	0	1	0	1	1	1	1	1	1	1	0	1	1	1	1	0	16	18	14	1	1	1
3002	1	33	0	1	1	3	1	1	1	1	1	1	1	0	1	0	1	1	0	0	0	1	1	1	1	0	0	1	0	1	1	1	1	1	1	1	0	1	1	1	1	0	16	18	14	1	1	1
105	1	24	0	1	1	3	4	1	1	1	1	1	0	0	1	1	1	0	0	0	0	1	1	1	1	0	0	1	0	1	1	1	1	1	1	0	1	0	0	1	1	0	15	18	8	1	1	0
505	2	22	0	1	0	3	1	2	1	1	0	0	0	0	1	0	1	0	0	0	0	1	1	1	1	0	0	1	0	1	1	1	1	1	1	0	1	0	1	1	1	0	9	18	11	0	1	0
1024	2	34	0	1	0	3	1	1	1	1	0	0	0	1	1	1	1	1	0	0	0	1	1	1	1	0	0	1	0	1	1	1	1	1	1	1	0	1	1	1	1	0	15	18	15	1	1	1
1574	1	24	0	1	1	3	4	1	1	1	1	1	0	0	1	1	1	0	0	0	0	1	1	1	1	0	0	1	0	1	1	1	1	1	1	0	1	0	0	1	1	0	15	18	8	1	1	0
1974	2	22	0	1	0	3	1	2	1	1	0	0	0	0	1	0	1	0	0	0	0	1	1	1	1	0	0	1	0	1	1	1	1	1	1	0	1	0	1	1	1	0	9	18	11	0	1	0
2493	2	34	0	1	0	3	1	1	1	1	0	0	0	1	1	1	1	1	0	0	0	1	1	1	1	0	0	1	0	1	1	1	1	1	1	1	0	1	1	1	1	0	15	18	15	1	1	1
3043	1	24	0	1	1	3	4	1	1	1	1	1	0	0	1	1	1	0	0	0	0	1	1	1	1	0	0	1	0	1	1	1	1	1	1	0	1	0	0	1	1	0	15	18	8	1	1	0
3443	2	22	0	1	0	3	1	2	1	1	0	0	0	0	1	0	1	0	0	0	0	1	1	1	1	0	0	1	0	1	1	1	1	1	1	0	1	0	1	1	1	0	9	18	11	0	1	0
3962	2	34	0	1	0	3	1	1	1	1	0	0	0	1	1	1	1	1	0	0	0	1	1	1	1	0	0	1	0	1	1	1	1	1	1	1	0	1	1	1	1	0	15	18	15	1	1	1
117	2	21	0	1	0	3	1	2	1	1	1	0	0	0	0	1	0	0	0	0	0	1	1	1	1	0	0	1	0	1	1	1	1	1	1	0	1	1	1	1	1	1	10	18	16	0	1	1
1586	2	21	0	1	0	3	1	2	1	1	1	0	0	0	0	1	0	0	0	0	0	1	1	1	1	0	0	1	0	1	1	1	1	1	1	0	1	1	1	1	1	1	10	18	16	0	1	1
3055	2	21	0	1	0	3	1	2	1	1	1	0	0	0	0	1	0	0	0	0	0	1	1	1	1	0	0	1	0	1	1	1	1	1	1	0	1	1	1	1	1	1	10	18	16	0	1	1
726	1	21	0	1	0	3	1	2	1	1	1	0	0	0	1	0	0	1	1	0	0	1	1	1	1	0	0	1	0	1	1	1	1	1	0	1	1	1	1	1	1	0	14	20	18	0	1	1
2195	1	21	0	1	0	3	1	2	1	1	1	0	0	0	1	0	0	1	1	0	0	1	1	1	1	0	0	1	0	1	1	1	1	1	0	1	1	1	1	1	1	0	14	20	18	0	1	1
3664	1	21	0	1	0	3	1	2	1	1	1	0	0	0	1	0	0	1	1	0	0	1	1	1	1	0	0	1	0	1	1	1	1	1	0	1	1	1	1	1	1	0	14	20	18	0	1	1
203	2	40	1	1	1	3	1	1	1	1	0	0	0	0	0	0	1	0	1	0	0	1	1	1	1	0	0	1	0	1	1	1	1	1	0	1	1	1	1	1	1	1	10	20	20	0	1	1
611	2	36	1	1	1	3	1	1	1	1	0	0	0	0	1	0	0	0	0	0	0	1	1	1	1	0	0	1	0	1	1	1	1	1	0	0	1	1	1	1	1	1	7	20	16	0	1	1
1672	2	40	1	1	1	3	1	1	1	1	0	0	0	0	0	0	1	0	1	0	0	1	1	1	1	0	0	1	0	1	1	1	1	1	0	1	1	1	1	1	1	1	10	20	20	0	1	1
2080	2	36	1	1	1	3	1	1	1	1	0	0	0	0	1	0	0	0	0	0	0	1	1	1	1	0	0	1	0	1	1	1	1	1	0	0	1	1	1	1	1	1	7	20	16	0	1	1
3141	2	40	1	1	1	3	1	1	1	1	0	0	0	0	0	0	1	0	1	0	0	1	1	1	1	0	0	1	0	1	1	1	1	1	0	1	1	1	1	1	1	1	10	20	20	0	1	1
3549	2	36	1	1	1	3	1	1	1	1	0	0	0	0	1	0	0	0	0	0	0	1	1	1	1	0	0	1	0	1	1	1	1	1	0	0	1	1	1	1	1	1	7	20	16	0	1	1
1340	2	21	0	1	0	3	4	2	1	1	0	1	0	0	0	0	1	1	1	0	0	1	1	1	1	0	0	1	0	1	1	1	1	1	0	0	1	1	1	1	1	0	13	20	14	0	1	1
2809	2	21	0	1	0	3	4	2	1	1	0	1	0	0	0	0	1	1	1	0	0	1	1	1	1	0	0	1	0	1	1	1	1	1	0	0	1	1	1	1	1	0	13	20	14	0	1	1
4278	2	21	0	1	0	3	4	2	1	1	0	1	0	0	0	0	1	1	1	0	0	1	1	1	1	0	0	1	0	1	1	1	1	1	0	0	1	1	1	1	1	0	13	20	14	0	1	1
160	1	22	0	1	0	3	1	2	1	1	0	0	0	0	1	1	0	1	0	0	0	1	1	1	1	0	0	1	0	1	1	1	1	1	0	1	1	1	1	1	1	0	12	20	17	0	1	1
1629	1	22	0	1	0	3	1	2	1	1	0	0	0	0	1	1	0	1	0	0	0	1	1	1	1	0	0	1	0	1	1	1	1	1	0	1	1	1	1	1	1	0	12	20	17	0	1	1
3098	1	22	0	1	0	3	1	2	1	1	0	0	0	0	1	1	0	1	0	0	0	1	1	1	1	0	0	1	0	1	1	1	1	1	0	1	1	1	1	1	1	0	12	20	17	0	1	1
265	2	22	0	1	0	3	1	2	1	1	1	1	1	0	1	0	1	0	0	0	0	1	1	1	1	0	0	1	0	1	1	1	1	1	0	1	1	1	1	1	1	1	16	20	20	1	1	1
1016	2	39	1	1	1	3	2	1	1	1	1	1	0	0	0	0	0	1	0	0	0	1	1	1	1	0	0	1	0	1	1	1	1	1	0	1	1	1	1	1	1	0	13	20	17	0	1	1
1734	2	22	0	1	0	3	1	2	1	1	1	1	1	0	1	0	1	0	0	0	0	1	1	1	1	0	0	1	0	1	1	1	1	1	0	1	1	1	1	1	1	1	16	20	20	1	1	1
2485	2	39	1	1	1	3	2	1	1	1	1	1	0	0	0	0	0	1	0	0	0	1	1	1	1	0	0	1	0	1	1	1	1	1	0	1	1	1	1	1	1	0	13	20	17	0	1	1
3203	2	22	0	1	0	3	1	2	1	1	1	1	1	0	1	0	1	0	0	0	0	1	1	1	1	0	0	1	0	1	1	1	1	1	0	1	1	1	1	1	1	1	16	20	20	1	1	1
3954	2	39	1	1	1	3	2	1	1	1	1	1	0	0	0	0	0	1	0	0	0	1	1	1	1	0	0	1	0	1	1	1	1	1	0	1	1	1	1	1	1	0	13	20	17	0	1	1
667	2	20	0	1	0	3	2	2	1	1	1	1	0	0	1	1	0	1	0	0	0	1	1	1	1	0	0	1	0	1	1	1	1	1	0	0	1	1	1	1	1	0	15	20	14	1	1	1
2136	2	20	0	1	0	3	2	2	1	1	1	1	0	0	1	1	0	1	0	0	0	1	1	1	1	0	0	1	0	1	1	1	1	1	0	0	1	1	1	1	1	0	15	20	14	1	1	1
3605	2	20	0	1	0	3	2	2	1	1	1	1	0	0	1	1	0	1	0	0	0	1	1	1	1	0	0	1	0	1	1	1	1	1	0	0	1	1	1	1	1	0	15	20	14	1	1	1
566	2	19	0	1	0	3	2	2	1	1	0	1	1	0	0	0	1	0	0	0	0	1	1	1	1	0	0	1	0	1	1	1	1	1	0	1	1	1	1	1	1	1	13	20	20	0	1	1
2035	2	19	0	1	0	3	2	2	1	1	0	1	1	0	0	0	1	0	0	0	0	1	1	1	1	0	0	1	0	1	1	1	1	1	0	1	1	1	1	1	1	1	13	20	20	0	1	1
3504	2	19	0	1	0	3	2	2	1	1	0	1	1	0	0	0	1	0	0	0	0	1	1	1	1	0	0	1	0	1	1	1	1	1	0	1	1	1	1	1	1	1	13	20	20	0	1	1
134	2	23	0	1	0	3	2	2	1	1	1	1	1	0	0	1	0	1	0	0	0	1	1	1	1	0	0	1	0	1	1	1	1	1	0	0	1	0	1	1	1	0	17	20	11	1	1	0
1603	2	23	0	1	0	3	2	2	1	1	1	1	1	0	0	1	0	1	0	0	0	1	1	1	1	0	0	1	0	1	1	1	1	1	0	0	1	0	1	1	1	0	17	20	11	1	1	0
3072	2	23	0	1	0	3	2	2	1	1	1	1	1	0	0	1	0	1	0	0	0	1	1	1	1	0	0	1	0	1	1	1	1	1	0	0	1	0	1	1	1	0	17	20	11	1	1	0
629	2	18	0	1	0	3	2	2	1	1	0	0	0	0	0	0	1	1	0	1	0	1	1	1	1	0	0	1	0	1	0	1	1	0	1	0	0	0	1	0	1	0	11	18	6	0	1	0
2098	2	18	0	1	0	3	2	2	1	1	0	0	0	0	0	0	1	1	0	1	0	1	1	1	1	0	0	1	0	1	0	1	1	0	1	0	0	0	1	0	1	0	11	18	6	0	1	0
3567	2	18	0	1	0	3	2	2	1	1	0	0	0	0	0	0	1	1	0	1	0	1	1	1	1	0	0	1	0	1	0	1	1	0	1	0	0	0	1	0	1	0	11	18	6	0	1	0
303	2	21	0	1	0	3	2	2	1	1	1	1	0	0	1	1	0	1	1	0	0	1	1	1	1	0	0	1	0	1	0	1	1	1	1	0	0	1	1	1	1	0	17	20	11	1	1	0
1772	2	21	0	1	0	3	2	2	1	1	1	1	0	0	1	1	0	1	1	0	0	1	1	1	1	0	0	1	0	1	0	1	1	1	1	0	0	1	1	1	1	0	17	20	11	1	1	0
3241	2	21	0	1	0	3	2	2	1	1	1	1	0	0	1	1	0	1	1	0	0	1	1	1	1	0	0	1	0	1	0	1	1	1	1	0	0	1	1	1	1	0	17	20	11	1	1	0
366	1	26	0	1	0	3	2	1	1	1	0	1	0	0	1	0	1	1	1	0	0	1	1	1	1	0	0	1	0	1	0	1	1	1	0	1	1	1	1	1	1	1	17	22	20	1	1	1
1114	1	37	1	1	1	3	1	1	1	1	0	0	0	1	0	0	1	0	0	0	0	1	1	1	1	0	0	1	0	1	0	1	1	1	0	0	0	1	1	1	1	1	11	22	14	0	1	1
1835	1	26	0	1	0	3	2	1	1	1	0	1	0	0	1	0	1	1	1	0	0	1	1	1	1	0	0	1	0	1	0	1	1	1	0	1	1	1	1	1	1	1	17	22	20	1	1	1
2583	1	37	1	1	1	3	1	1	1	1	0	0	0	1	0	0	1	0	0	0	0	1	1	1	1	0	0	1	0	1	0	1	1	1	0	0	0	1	1	1	1	1	11	22	14	0	1	1
3304	1	26	0	1	0	3	2	1	1	1	0	1	0	0	1	0	1	1	1	0	0	1	1	1	1	0	0	1	0	1	0	1	1	1	0	1	1	1	1	1	1	1	17	22	20	1	1	1
4052	1	37	1	1	1	3	1	1	1	1	0	0	0	1	0	0	1	0	0	0	0	1	1	1	1	0	0	1	0	1	0	1	1	1	0	0	0	1	1	1	1	1	11	22	14	0	1	1
342	2	20	0	1	0	3	2	2	1	1	1	1	0	1	0	0	1	1	0	1	0	1	1	1	1	0	0	1	0	1	0	1	1	1	0	1	0	1	1	1	1	1	17	22	17	1	1	1
1811	2	20	0	1	0	3	2	2	1	1	1	1	0	1	0	0	1	1	0	1	0	1	1	1	1	0	0	1	0	1	0	1	1	1	0	1	0	1	1	1	1	1	17	22	17	1	1	1
3280	2	20	0	1	0	3	2	2	1	1	1	1	0	1	0	0	1	1	0	1	0	1	1	1	1	0	0	1	0	1	0	1	1	1	0	1	0	1	1	1	1	1	17	22	17	1	1	1
773	1	43	1	2	1	1	2	1	1	1	1	0	1	1	1	0	1	0	1	0	1	1	1	1	1	0	0	1	0	0	1	1	0	0	1	0	1	0	1	1	1	1	19	16	12	1	0	0
2242	1	43	1	2	1	1	2	1	1	1	1	0	1	1	1	0	1	0	1	0	1	1	1	1	1	0	0	1	0	0	1	1	0	0	1	0	1	0	1	1	1	1	19	16	12	1	0	0
3711	1	43	1	2	1	1	2	1	1	1	1	0	1	1	1	0	1	0	1	0	1	1	1	1	1	0	0	1	0	0	1	1	0	0	1	0	1	0	1	1	1	1	19	16	12	1	0	0
1145	2	20	0	1	0	3	4	2	1	0	0	0	0	0	1	1	0	0	0	0	0	1	1	1	1	0	0	1	0	0	1	1	0	1	1	1	1	1	1	1	1	0	7	18	14	0	1	1
2614	2	20	0	1	0	3	4	2	1	0	0	0	0	0	1	1	0	0	0	0	0	1	1	1	1	0	0	1	0	0	1	1	0	1	1	1	1	1	1	1	1	0	7	18	14	0	1	1
4083	2	20	0	1	0	3	4	2	1	0	0	0	0	0	1	1	0	0	0	0	0	1	1	1	1	0	0	1	0	0	1	1	0	1	1	1	1	1	1	1	1	0	7	18	14	0	1	1
237	2	22	0	1	0	3	1	2	1	1	1	0	0	0	0	0	0	1	1	0	0	1	1	1	1	0	0	1	0	0	1	1	1	1	0	0	1	1	1	1	1	0	11	22	11	0	1	0
414	2	22	0	1	0	3	1	2	1	1	0	0	0	1	1	0	1	1	1	1	0	1	1	1	1	0	0	1	0	0	1	1	1	1	0	1	1	1	1	1	1	0	16	22	17	1	1	1
543	2	21	0	1	0	3	1	1	1	1	0	0	1	0	0	0	1	0	0	1	0	1	1	1	1	0	0	1	0	0	1	1	1	1	0	1	1	1	1	1	1	1	10	22	20	0	1	1
721	2	29	0	2	1	3	2	1	1	1	0	0	1	0	1	0	0	0	0	1	0	1	1	1	1	0	0	1	0	0	1	1	1	1	0	0	1	1	1	1	1	0	10	22	12	0	1	0
1706	2	22	0	1	0	3	1	2	1	1	1	0	0	0	0	0	0	1	1	0	0	1	1	1	1	0	0	1	0	0	1	1	1	1	0	0	1	1	1	1	1	0	11	22	11	0	1	0
1883	2	22	0	1	0	3	1	2	1	1	0	0	0	1	1	0	1	1	1	1	0	1	1	1	1	0	0	1	0	0	1	1	1	1	0	1	1	1	1	1	1	0	16	22	17	1	1	1
2012	2	21	0	1	0	3	1	1	1	1	0	0	1	0	0	0	1	0	0	1	0	1	1	1	1	0	0	1	0	0	1	1	1	1	0	1	1	1	1	1	1	1	10	22	20	0	1	1
2190	2	29	0	2	1	3	2	1	1	1	0	0	1	0	1	0	0	0	0	1	0	1	1	1	1	0	0	1	0	0	1	1	1	1	0	0	1	1	1	1	1	0	10	22	12	0	1	0
3175	2	22	0	1	0	3	1	2	1	1	1	0	0	0	0	0	0	1	1	0	0	1	1	1	1	0	0	1	0	0	1	1	1	1	0	0	1	1	1	1	1	0	11	22	11	0	1	0
3352	2	22	0	1	0	3	1	2	1	1	0	0	0	1	1	0	1	1	1	1	0	1	1	1	1	0	0	1	0	0	1	1	1	1	0	1	1	1	1	1	1	0	16	22	17	1	1	1
3481	2	21	0	1	0	3	1	1	1	1	0	0	1	0	0	0	1	0	0	1	0	1	1	1	1	0	0	1	0	0	1	1	1	1	0	1	1	1	1	1	1	1	10	22	20	0	1	1
3659	2	29	0	2	1	3	2	1	1	1	0	0	1	0	1	0	0	0	0	1	0	1	1	1	1	0	0	1	0	0	1	1	1	1	0	0	1	1	1	1	1	0	10	22	12	0	1	0
1088	2	27	0	1	0	1	4	1	1	0	0	0	0	0	0	1	1	1	0	1	0	1	1	1	1	0	0	1	0	0	1	1	1	1	0	1	1	1	1	1	1	0	11	22	17	0	1	1
2557	2	27	0	1	0	1	4	1	1	0	0	0	0	0	0	1	1	1	0	1	0	1	1	1	1	0	0	1	0	0	1	1	1	1	0	1	1	1	1	1	1	0	11	22	17	0	1	1
4026	2	27	0	1	0	1	4	1	1	0	0	0	0	0	0	1	1	1	0	1	0	1	1	1	1	0	0	1	0	0	1	1	1	1	0	1	1	1	1	1	1	0	11	22	17	0	1	1
596	2	18	0	1	0	3	4	2	1	0	0	0	0	0	1	1	1	1	0	0	0	1	1	1	1	0	0	1	0	0	1	1	1	1	0	1	1	1	1	1	1	0	11	22	18	0	1	1
2065	2	18	0	1	0	3	4	2	1	0	0	0	0	0	1	1	1	1	0	0	0	1	1	1	1	0	0	1	0	0	1	1	1	1	0	1	1	1	1	1	1	0	11	22	18	0	1	1
3534	2	18	0	1	0	3	4	2	1	0	0	0	0	0	1	1	1	1	0	0	0	1	1	1	1	0	0	1	0	0	1	1	1	1	0	1	1	1	1	1	1	0	11	22	18	0	1	1
294	1	25	0	1	0	3	2	1	1	0	1	1	1	0	0	0	1	0	0	1	0	1	1	1	1	0	0	1	0	0	0	1	1	1	0	1	1	1	1	1	1	1	13	24	21	0	1	1
1763	1	25	0	1	0	3	2	1	1	0	1	1	1	0	0	0	1	0	0	1	0	1	1	1	1	0	0	1	0	0	0	1	1	1	0	1	1	1	1	1	1	1	13	24	21	0	1	1
3232	1	25	0	1	0	3	2	1	1	0	1	1	1	0	0	0	1	0	0	1	0	1	1	1	1	0	0	1	0	0	0	1	1	1	0	1	1	1	1	1	1	1	13	24	21	0	1	1
646	1	23	0	2	0	3	1	1	1	1	1	1	0	1	1	1	0	1	1	0	0	1	1	1	1	0	1	1	1	1	1	1	1	1	1	1	0	1	1	1	1	0	19	18	12	1	1	0
2115	1	23	0	2	0	3	1	1	1	1	1	1	0	1	1	1	0	1	1	0	0	1	1	1	1	0	1	1	1	1	1	1	1	1	1	1	0	1	1	1	1	0	19	18	12	1	1	0
3584	1	23	0	2	0	3	1	1	1	1	1	1	0	1	1	1	0	1	1	0	0	1	1	1	1	0	1	1	1	1	1	1	1	1	1	1	0	1	1	1	1	0	19	18	12	1	1	0
1388	1	22	0	1	0	3	1	2	1	1	1	1	1	0	1	0	1	1	1	1	0	1	1	1	1	0	1	1	1	1	1	1	1	1	0	1	1	1	1	1	1	0	21	20	18	1	1	1
2857	1	22	0	1	0	3	1	2	1	1	1	1	1	0	1	0	1	1	1	1	0	1	1	1	1	0	1	1	1	1	1	1	1	1	0	1	1	1	1	1	1	0	21	20	18	1	1	1
4326	1	22	0	1	0	3	1	2	1	1	1	1	1	0	1	0	1	1	1	1	0	1	1	1	1	0	1	1	1	1	1	1	1	1	0	1	1	1	1	1	1	0	21	20	18	1	1	1
748	2	20	0	2	0	3	2	2	1	1	1	1	1	0	1	1	1	1	1	0	1	1	1	1	1	0	1	1	1	1	1	1	1	1	0	1	0	0	1	1	1	0	23	20	11	2	1	0
2217	2	20	0	2	0	3	2	2	1	1	1	1	1	0	1	1	1	1	1	0	1	1	1	1	1	0	1	1	1	1	1	1	1	1	0	1	0	0	1	1	1	0	23	20	11	2	1	0
3686	2	20	0	2	0	3	2	2	1	1	1	1	1	0	1	1	1	1	1	0	1	1	1	1	1	0	1	1	1	1	1	1	1	1	0	1	0	0	1	1	1	0	23	20	11	2	1	0
220	1	28	0	2	1	1	3	1	1	1	0	0	0	1	1	1	1	0	0	0	0	1	1	1	1	0	1	1	1	0	1	1	1	1	1	0	1	0	1	1	1	0	13	20	9	0	1	0
1689	1	28	0	2	1	1	3	1	1	1	0	0	0	1	1	1	1	0	0	0	0	1	1	1	1	0	1	1	1	0	1	1	1	1	1	0	1	0	1	1	1	0	13	20	9	0	1	0
3158	1	28	0	2	1	1	3	1	1	1	0	0	0	1	1	1	1	0	0	0	0	1	1	1	1	0	1	1	1	0	1	1	1	1	1	0	1	0	1	1	1	0	13	20	9	0	1	0
324	2	23	0	1	0	3	2	2	1	1	1	1	0	0	1	0	1	1	0	1	0	1	1	1	1	0	1	1	1	0	1	1	1	1	1	0	0	1	1	1	1	1	15	20	15	1	1	1
1793	2	23	0	1	0	3	2	2	1	1	1	1	0	0	1	0	1	1	0	1	0	1	1	1	1	0	1	1	1	0	1	1	1	1	1	0	0	1	1	1	1	1	15	20	15	1	1	1
3262	2	23	0	1	0	3	2	2	1	1	1	1	0	0	1	0	1	1	0	1	0	1	1	1	1	0	1	1	1	0	1	1	1	1	1	0	0	1	1	1	1	1	15	20	15	1	1	1
384	2	31	0	1	0	1	1	1	1	1	1	1	1	0	1	0	0	0	1	0	0	1	1	1	1	0	1	1	1	0	1	1	1	1	0	0	1	1	1	1	1	0	15	22	11	1	1	0
1853	2	31	0	1	0	1	1	1	1	1	1	1	1	0	1	0	0	0	1	0	0	1	1	1	1	0	1	1	1	0	1	1	1	1	0	0	1	1	1	1	1	0	15	22	11	1	1	0
3322	2	31	0	1	0	1	1	1	1	1	1	1	1	0	1	0	0	0	1	0	0	1	1	1	1	0	1	1	1	0	1	1	1	1	0	0	1	1	1	1	1	0	15	22	11	1	1	0
1127	2	35	0	2	0	3	2	1	1	0	0	1	1	0	1	0	0	1	1	0	0	1	1	1	1	0	1	1	1	0	1	1	1	1	0	0	1	0	1	1	1	0	13	22	9	0	1	0
2596	2	35	0	2	0	3	2	1	1	0	0	1	1	0	1	0	0	1	1	0	0	1	1	1	1	0	1	1	1	0	1	1	1	1	0	0	1	0	1	1	1	0	13	22	9	0	1	0
4065	2	35	0	2	0	3	2	1	1	0	0	1	1	0	1	0	0	1	1	0	0	1	1	1	1	0	1	1	1	0	1	1	1	1	0	0	1	0	1	1	1	0	13	22	9	0	1	0
635	2	23	0	1	1	1	1	2	1	1	0	0	0	0	1	1	1	1	1	1	0	1	1	1	1	0	1	1	1	0	0	1	1	1	1	0	1	0	1	1	1	0	16	22	11	1	1	0
2104	2	23	0	1	1	1	1	2	1	1	0	0	0	0	1	1	1	1	1	1	0	1	1	1	1	0	1	1	1	0	0	1	1	1	1	0	1	0	1	1	1	0	16	22	11	1	1	0
3573	2	23	0	1	1	1	1	2	1	1	0	0	0	0	1	1	1	1	1	1	0	1	1	1	1	0	1	1	1	0	0	1	1	1	1	0	1	0	1	1	1	0	16	22	11	1	1	0
1451	2	24	0	2	0	3	1	1	1	1	1	1	0	0	1	0	1	1	0	1	0	1	1	1	1	0	1	1	1	0	0	1	1	1	1	0	1	0	1	1	1	0	16	22	11	1	1	0
2920	2	24	0	2	0	3	1	1	1	1	1	1	0	0	1	0	1	1	0	1	0	1	1	1	1	0	1	1	1	0	0	1	1	1	1	0	1	0	1	1	1	0	16	22	11	1	1	0
4389	2	24	0	2	0	3	1	1	1	1	1	1	0	0	1	0	1	1	0	1	0	1	1	1	1	0	1	1	1	0	0	1	1	1	1	0	1	0	1	1	1	0	16	22	11	1	1	0
288	2	39	1	1	1	3	2	1	1	1	0	0	0	0	0	0	0	0	0	0	0	1	1	1	1	0	1	1	0	1	1	1	0	1	0	0	1	1	1	1	1	1	5	20	17	0	1	1
1757	2	39	1	1	1	3	2	1	1	1	0	0	0	0	0	0	0	0	0	0	0	1	1	1	1	0	1	1	0	1	1	1	0	1	0	0	1	1	1	1	1	1	5	20	17	0	1	1
3226	2	39	1	1	1	3	2	1	1	1	0	0	0	0	0	0	0	0	0	0	0	1	1	1	1	0	1	1	0	1	1	1	0	1	0	0	1	1	1	1	1	1	5	20	17	0	1	1
231	2	23	0	1	0	1	4	1	1	1	1	0	0	0	1	1	1	1	1	0	0	1	1	1	1	0	1	1	0	1	1	1	1	1	0	0	1	1	1	1	1	0	19	22	14	1	1	1
432	2	23	0	1	0	3	1	1	1	1	1	0	0	0	1	0	1	0	1	1	0	1	1	1	1	0	1	1	0	1	1	1	1	1	0	1	1	1	1	1	1	0	15	22	17	1	1	1
1700	2	23	0	1	0	1	4	1	1	1	1	0	0	0	1	1	1	1	1	0	0	1	1	1	1	0	1	1	0	1	1	1	1	1	0	0	1	1	1	1	1	0	19	22	14	1	1	1
1901	2	23	0	1	0	3	1	1	1	1	1	0	0	0	1	0	1	0	1	1	0	1	1	1	1	0	1	1	0	1	1	1	1	1	0	1	1	1	1	1	1	0	15	22	17	1	1	1
3169	2	23	0	1	0	1	4	1	1	1	1	0	0	0	1	1	1	1	1	0	0	1	1	1	1	0	1	1	0	1	1	1	1	1	0	0	1	1	1	1	1	0	19	22	14	1	1	1
3370	2	23	0	1	0	3	1	1	1	1	1	0	0	0	1	0	1	0	1	1	0	1	1	1	1	0	1	1	0	1	1	1	1	1	0	1	1	1	1	1	1	0	15	22	17	1	1	1
83	2	23	0	1	0	3	4	1	1	1	0	0	1	0	1	1	0	0	1	1	0	1	1	1	1	0	1	1	0	1	1	1	1	1	0	1	1	1	1	1	1	1	15	22	20	1	1	1
1459	2	21	0	1	0	3	4	1	1	1	1	1	0	0	1	1	1	0	0	1	1	1	1	1	1	0	1	1	0	1	1	1	1	1	0	1	1	1	1	1	1	1	18	22	20	1	1	1
1552	2	23	0	1	0	3	4	1	1	1	0	0	1	0	1	1	0	0	1	1	0	1	1	1	1	0	1	1	0	1	1	1	1	1	0	1	1	1	1	1	1	1	15	22	20	1	1	1
2928	2	21	0	1	0	3	4	1	1	1	1	1	0	0	1	1	1	0	0	1	1	1	1	1	1	0	1	1	0	1	1	1	1	1	0	1	1	1	1	1	1	1	18	22	20	1	1	1
3021	2	23	0	1	0	3	4	1	1	1	0	0	1	0	1	1	0	0	1	1	0	1	1	1	1	0	1	1	0	1	1	1	1	1	0	1	1	1	1	1	1	1	15	22	20	1	1	1
4397	2	21	0	1	0	3	4	1	1	1	1	1	0	0	1	1	1	0	0	1	1	1	1	1	1	0	1	1	0	1	1	1	1	1	0	1	1	1	1	1	1	1	18	22	20	1	1	1
20	2	23	0	1	0	3	2	2	1	1	1	1	0	0	1	0	1	1	0	1	0	1	1	1	1	0	1	1	0	1	1	1	1	1	0	1	1	1	1	1	1	0	15	22	18	1	1	1
1489	2	23	0	1	0	3	2	2	1	1	1	1	0	0	1	0	1	1	0	1	0	1	1	1	1	0	1	1	0	1	1	1	1	1	0	1	1	1	1	1	1	0	15	22	18	1	1	1
2958	2	23	0	1	0	3	2	2	1	1	1	1	0	0	1	0	1	1	0	1	0	1	1	1	1	0	1	1	0	1	1	1	1	1	0	1	1	1	1	1	1	0	15	22	18	1	1	1
380	2	53	1	2	1	3	2	1	1	1	1	1	0	1	1	0	1	0	1	0	0	1	1	1	1	0	1	1	0	1	1	1	1	1	0	1	1	1	1	1	1	0	17	22	18	1	1	1
1849	2	53	1	2	1	3	2	1	1	1	1	1	0	1	1	0	1	0	1	0	0	1	1	1	1	0	1	1	0	1	1	1	1	1	0	1	1	1	1	1	1	0	17	22	18	1	1	1
3318	2	53	1	2	1	3	2	1	1	1	1	1	0	1	1	0	1	0	1	0	0	1	1	1	1	0	1	1	0	1	1	1	1	1	0	1	1	1	1	1	1	0	17	22	18	1	1	1
1370	2	19	0	1	0	3	1	2	1	1	1	1	0	0	1	0	1	1	1	1	0	1	1	1	1	0	1	1	0	1	1	1	1	1	0	1	1	1	1	1	1	0	17	22	18	1	1	1
2839	2	19	0	1	0	3	1	2	1	1	1	1	0	0	1	0	1	1	1	1	0	1	1	1	1	0	1	1	0	1	1	1	1	1	0	1	1	1	1	1	1	0	17	22	18	1	1	1
4308	2	19	0	1	0	3	1	2	1	1	1	1	0	0	1	0	1	1	1	1	0	1	1	1	1	0	1	1	0	1	1	1	1	1	0	1	1	1	1	1	1	0	17	22	18	1	1	1
1420	2	18	0	2	0	3	2	2	1	1	0	1	1	0	0	0	1	1	0	1	1	1	1	1	1	0	1	1	0	1	1	1	1	1	0	1	1	1	1	1	1	1	18	22	18	1	1	1
2889	2	18	0	2	0	3	2	2	1	1	0	1	1	0	0	0	1	1	0	1	1	1	1	1	1	0	1	1	0	1	1	1	1	1	0	1	1	1	1	1	1	1	18	22	18	1	1	1
4358	2	18	0	2	0	3	2	2	1	1	0	1	1	0	0	0	1	1	0	1	1	1	1	1	1	0	1	1	0	1	1	1	1	1	0	1	1	1	1	1	1	1	18	22	18	1	1	1
242	2	25	0	1	1	3	1	1	1	0	0	0	0	0	0	0	1	1	1	0	0	1	1	1	1	0	1	1	0	1	0	1	1	1	0	0	1	1	1	1	1	0	10	24	13	0	1	1
1711	2	25	0	1	1	3	1	1	1	0	0	0	0	0	0	0	1	1	1	0	0	1	1	1	1	0	1	1	0	1	0	1	1	1	0	0	1	1	1	1	1	0	10	24	13	0	1	1
3180	2	25	0	1	1	3	1	1	1	0	0	0	0	0	0	0	1	1	1	0	0	1	1	1	1	0	1	1	0	1	0	1	1	1	0	0	1	1	1	1	1	0	10	24	13	0	1	1
198	1	42	1	1	0	3	1	1	1	1	0	0	0	1	0	0	1	1	1	0	0	1	1	1	1	0	1	1	0	1	0	1	1	1	0	0	1	1	1	1	1	0	14	24	15	0	1	1
1667	1	42	1	1	0	3	1	1	1	1	0	0	0	1	0	0	1	1	1	0	0	1	1	1	1	0	1	1	0	1	0	1	1	1	0	0	1	1	1	1	1	0	14	24	15	0	1	1
3136	1	42	1	1	0	3	1	1	1	1	0	0	0	1	0	0	1	1	1	0	0	1	1	1	1	0	1	1	0	1	0	1	1	1	0	0	1	1	1	1	1	0	14	24	15	0	1	1
718	2	21	0	1	0	3	1	1	1	1	0	1	0	0	1	1	1	1	0	0	0	1	1	1	1	0	1	1	0	0	1	1	1	1	1	1	1	1	1	1	1	1	15	22	20	1	1	1
2187	2	21	0	1	0	3	1	1	1	1	0	1	0	0	1	1	1	1	0	0	0	1	1	1	1	0	1	1	0	0	1	1	1	1	1	1	1	1	1	1	1	1	15	22	20	1	1	1
3656	2	21	0	1	0	3	1	1	1	1	0	1	0	0	1	1	1	1	0	0	0	1	1	1	1	0	1	1	0	0	1	1	1	1	1	1	1	1	1	1	1	1	15	22	20	1	1	1
683	2	23	0	2	0	3	2	1	1	1	0	0	0	0	0	1	1	1	1	0	0	1	1	1	1	0	1	1	0	0	1	1	1	1	0	1	1	1	1	1	1	1	14	24	20	0	1	1
2152	2	23	0	2	0	3	2	1	1	1	0	0	0	0	0	1	1	1	1	0	0	1	1	1	1	0	1	1	0	0	1	1	1	1	0	1	1	1	1	1	1	1	14	24	20	0	1	1
3621	2	23	0	2	0	3	2	1	1	1	0	0	0	0	0	1	1	1	1	0	0	1	1	1	1	0	1	1	0	0	1	1	1	1	0	1	1	1	1	1	1	1	14	24	20	0	1	1
52	2	45	1	1	0	3	1	1	1	1	0	1	0	1	1	0	1	1	1	0	0	1	1	1	1	0	1	1	0	0	1	1	1	1	0	0	1	1	1	1	1	1	18	24	18	1	1	1
1065	1	20	0	1	0	3	2	2	1	0	0	0	1	1	1	0	1	0	1	0	0	1	1	1	1	0	1	1	0	0	1	1	1	1	0	0	1	1	1	1	1	0	15	24	14	1	1	1
1521	2	45	1	1	0	3	1	1	1	1	0	1	0	1	1	0	1	1	1	0	0	1	1	1	1	0	1	1	0	0	1	1	1	1	0	0	1	1	1	1	1	1	18	24	18	1	1	1
2534	1	20	0	1	0	3	2	2	1	0	0	0	1	1	1	0	1	0	1	0	0	1	1	1	1	0	1	1	0	0	1	1	1	1	0	0	1	1	1	1	1	0	15	24	14	1	1	1
2990	2	45	1	1	0	3	1	1	1	1	0	1	0	1	1	0	1	1	1	0	0	1	1	1	1	0	1	1	0	0	1	1	1	1	0	0	1	1	1	1	1	1	18	24	18	1	1	1
4003	1	20	0	1	0	3	2	2	1	0	0	0	1	1	1	0	1	0	1	0	0	1	1	1	1	0	1	1	0	0	1	1	1	1	0	0	1	1	1	1	1	0	15	24	14	1	1	1
254	2	34	0	1	1	3	2	1	1	1	1	0	0	0	0	1	1	1	1	1	0	1	1	1	1	0	1	1	0	0	1	1	1	1	0	1	1	1	1	1	1	1	17	24	21	1	1	1
1723	2	34	0	1	1	3	2	1	1	1	1	0	0	0	0	1	1	1	1	1	0	1	1	1	1	0	1	1	0	0	1	1	1	1	0	1	1	1	1	1	1	1	17	24	21	1	1	1
3192	2	34	0	1	1	3	2	1	1	1	1	0	0	0	0	1	1	1	1	1	0	1	1	1	1	0	1	1	0	0	1	1	1	1	0	1	1	1	1	1	1	1	17	24	21	1	1	1
582	2	21	0	1	0	3	1	2	1	1	0	0	1	1	1	0	1	1	1	1	0	1	1	1	1	0	1	1	0	0	1	1	1	1	0	1	1	0	1	1	1	0	18	24	14	1	1	1
2051	2	21	0	1	0	3	1	2	1	1	0	0	1	1	1	0	1	1	1	1	0	1	1	1	1	0	1	1	0	0	1	1	1	1	0	1	1	0	1	1	1	0	18	24	14	1	1	1
3520	2	21	0	1	0	3	1	2	1	1	0	0	1	1	1	0	1	1	1	1	0	1	1	1	1	0	1	1	0	0	1	1	1	1	0	1	1	0	1	1	1	0	18	24	14	1	1	1
176	1	37	1	1	1	3	4	1	1	1	0	0	0	0	0	0	1	0	1	0	0	0	0	0	0	1	0	0	0	0	1	1	0	0	0	0	1	1	1	1	1	0	9	10	15	0	0	1
1645	1	37	1	1	1	3	4	1	1	1	0	0	0	0	0	0	1	0	1	0	0	0	0	0	0	1	0	0	0	0	1	1	0	0	0	0	1	1	1	1	1	0	9	10	15	0	0	1
3114	1	37	1	1	1	3	4	1	1	1	0	0	0	0	0	0	1	0	1	0	0	0	0	0	0	1	0	0	0	0	1	1	0	0	0	0	1	1	1	1	1	0	9	10	15	0	0	1
1206	1	39	1	2	1	0	1	1	1	0	0	0	0	0	1	0	0	0	1	0	0	0	0	0	1	1	0	1	0	0	1	1	0	1	1	0	1	1	1	1	1	1	7	14	16	0	0	1
2675	1	39	1	2	1	0	1	1	1	0	0	0	0	0	1	0	0	0	1	0	0	0	0	0	1	1	0	1	0	0	1	1	0	1	1	0	1	1	1	1	1	1	7	14	16	0	0	1
4144	1	39	1	2	1	0	1	1	1	0	0	0	0	0	1	0	0	0	1	0	0	0	0	0	1	1	0	1	0	0	1	1	0	1	1	0	1	1	1	1	1	1	7	14	16	0	0	1
268	2	18	0	1	0	3	2	1	1	1	1	0	0	0	1	1	0	0	1	1	1	0	0	0	1	0	0	1	1	1	1	1	1	1	1	0	1	0	1	1	1	0	17	14	9	1	0	0
1737	2	18	0	1	0	3	2	1	1	1	1	0	0	0	1	1	0	0	1	1	1	0	0	0	1	0	0	1	1	1	1	1	1	1	1	0	1	0	1	1	1	0	17	14	9	1	0	0
3206	2	18	0	1	0	3	2	1	1	1	1	0	0	0	1	1	0	0	1	1	1	0	0	0	1	0	0	1	1	1	1	1	1	1	1	0	1	0	1	1	1	0	17	14	9	1	0	0
161	1	21	0	1	0	3	1	2	1	1	1	1	0	0	1	0	0	1	1	0	0	0	0	0	1	0	0	1	1	1	0	1	1	1	1	0	1	0	1	1	1	0	14	16	9	0	0	0
1630	1	21	0	1	0	3	1	2	1	1	1	1	0	0	1	0	0	1	1	0	0	0	0	0	1	0	0	1	1	1	0	1	1	1	1	0	1	0	1	1	1	0	14	16	9	0	0	0
3099	1	21	0	1	0	3	1	2	1	1	1	1	0	0	1	0	0	1	1	0	0	0	0	0	1	0	0	1	1	1	0	1	1	1	1	0	1	0	1	1	1	0	14	16	9	0	0	0
144	2	26	0	1	1	3	1	1	1	1	1	1	0	0	1	0	0	0	1	0	0	0	0	0	1	0	1	1	1	1	0	1	0	0	1	0	1	1	1	1	1	0	12	14	11	0	0	0
1613	2	26	0	1	1	3	1	1	1	1	1	1	0	0	1	0	0	0	1	0	0	0	0	0	1	0	1	1	1	1	0	1	0	0	1	0	1	1	1	1	1	0	12	14	11	0	0	0
3082	2	26	0	1	1	3	1	1	1	1	1	1	0	0	1	0	0	0	1	0	0	0	0	0	1	0	1	1	1	1	0	1	0	0	1	0	1	1	1	1	1	0	12	14	11	0	0	0
165	1	30	0	1	0	1	2	1	0	1	0	1	0	1	1	0	0	0	1	0	0	0	0	1	0	0	0	1	1	1	1	1	1	0	0	1	1	0	1	1	1	0	12	14	12	0	0	0
1634	1	30	0	1	0	1	2	1	0	1	0	1	0	1	1	0	0	0	1	0	0	0	0	1	0	0	0	1	1	1	1	1	1	0	0	1	1	0	1	1	1	0	12	14	12	0	0	0
3103	1	30	0	1	0	1	2	1	0	1	0	1	0	1	1	0	0	0	1	0	0	0	0	1	0	0	0	1	1	1	1	1	1	0	0	1	1	0	1	1	1	0	12	14	12	0	0	0
1319	1	18	0	2	0	3	1	2	1	1	1	1	0	0	1	1	0	0	1	1	0	0	0	1	0	0	0	1	0	1	0	1	1	1	0	0	0	1	1	1	1	1	16	20	15	1	1	1
2788	1	18	0	2	0	3	1	2	1	1	1	1	0	0	1	1	0	0	1	1	0	0	0	1	0	0	0	1	0	1	0	1	1	1	0	0	0	1	1	1	1	1	16	20	15	1	1	1
4257	1	18	0	2	0	3	1	2	1	1	1	1	0	0	1	1	0	0	1	1	0	0	0	1	0	0	0	1	0	1	0	1	1	1	0	0	0	1	1	1	1	1	16	20	15	1	1	1
179	2	36	1	1	0	3	2	1	1	1	0	0	0	0	1	0	0	0	0	1	0	0	0	1	1	1	0	1	0	0	1	0	0	0	1	0	0	0	1	0	1	0	9	12	4	0	0	0
1648	2	36	1	1	0	3	2	1	1	1	0	0	0	0	1	0	0	0	0	1	0	0	0	1	1	1	0	1	0	0	1	0	0	0	1	0	0	0	1	0	1	0	9	12	4	0	0	0
3117	2	36	1	1	0	3	2	1	1	1	0	0	0	0	1	0	0	0	0	1	0	0	0	1	1	1	0	1	0	0	1	0	0	0	1	0	0	0	1	0	1	0	9	12	4	0	0	0
1180	2	35	0	2	1	0	1	1	1	0	0	0	0	0	1	0	1	0	0	0	0	0	0	1	1	1	1	0	1	1	0	1	1	0	1	0	0	0	1	1	1	1	7	14	10	0	0	0
2649	2	35	0	2	1	0	1	1	1	0	0	0	0	0	1	0	1	0	0	0	0	0	0	1	1	1	1	0	1	1	0	1	1	0	1	0	0	0	1	1	1	1	7	14	10	0	0	0
4118	2	35	0	2	1	0	1	1	1	0	0	0	0	0	1	0	1	0	0	0	0	0	0	1	1	1	1	0	1	1	0	1	1	0	1	0	0	0	1	1	1	1	7	14	10	0	0	0
1149	2	50	1	2	1	0	1	1	1	0	1	0	0	0	1	0	0	0	0	0	0	0	0	1	1	1	1	1	1	0	1	0	0	0	1	0	1	1	1	1	1	1	7	12	16	0	0	1
2618	2	50	1	2	1	0	1	1	1	0	1	0	0	0	1	0	0	0	0	0	0	0	0	1	1	1	1	1	1	0	1	0	0	0	1	0	1	1	1	1	1	1	7	12	16	0	0	1
4087	2	50	1	2	1	0	1	1	1	0	1	0	0	0	1	0	0	0	0	0	0	0	0	1	1	1	1	1	1	0	1	0	0	0	1	0	1	1	1	1	1	1	7	12	16	0	0	1
190	2	37	1	1	0	1	2	1	1	1	0	0	0	0	0	1	1	0	0	0	0	0	0	1	1	0	0	0	1	1	0	1	1	1	1	0	1	1	1	1	1	0	10	16	11	0	0	0
1659	2	37	1	1	0	1	2	1	1	1	0	0	0	0	0	1	1	0	0	0	0	0	0	1	1	0	0	0	1	1	0	1	1	1	1	0	1	1	1	1	1	0	10	16	11	0	0	0
3128	2	37	1	1	0	1	2	1	1	1	0	0	0	0	0	1	1	0	0	0	0	0	0	1	1	0	0	0	1	1	0	1	1	1	1	0	1	1	1	1	1	0	10	16	11	0	0	0
173	1	27	0	1	0	3	1	1	1	1	0	0	0	0	0	1	0	1	1	0	0	0	0	1	1	0	0	0	1	0	0	1	0	0	0	1	0	0	0	1	1	0	12	16	8	0	0	0
1642	1	27	0	1	0	3	1	1	1	1	0	0	0	0	0	1	0	1	1	0	0	0	0	1	1	0	0	0	1	0	0	1	0	0	0	1	0	0	0	1	1	0	12	16	8	0	0	0
3111	1	27	0	1	0	3	1	1	1	1	0	0	0	0	0	1	0	1	1	0	0	0	0	1	1	0	0	0	1	0	0	1	0	0	0	1	0	0	0	1	1	0	12	16	8	0	0	0
127	2	30	0	1	0	3	2	1	1	1	1	0	0	0	1	0	1	0	0	0	0	0	0	1	1	0	0	0	0	1	0	1	1	1	0	0	0	0	0	0	1	0	11	20	1	0	1	0
1596	2	30	0	1	0	3	2	1	1	1	1	0	0	0	1	0	1	0	0	0	0	0	0	1	1	0	0	0	0	1	0	1	1	1	0	0	0	0	0	0	1	0	11	20	1	0	1	0
3065	2	30	0	1	0	3	2	1	1	1	1	0	0	0	1	0	1	0	0	0	0	0	0	1	1	0	0	0	0	1	0	1	1	1	0	0	0	0	0	0	1	0	11	20	1	0	1	0
1131	1	38	1	2	0	3	3	1	1	1	1	1	0	0	1	0	1	0	1	1	0	0	0	1	1	0	0	0	0	0	1	1	1	1	1	1	0	0	1	0	1	0	15	18	7	1	1	0
2600	1	38	1	2	0	3	3	1	1	1	1	1	0	0	1	0	1	0	1	1	0	0	0	1	1	0	0	0	0	0	1	1	1	1	1	1	0	0	1	0	1	0	15	18	7	1	1	0
4069	1	38	1	2	0	3	3	1	1	1	1	1	0	0	1	0	1	0	1	1	0	0	0	1	1	0	0	0	0	0	1	1	1	1	1	1	0	0	1	0	1	0	15	18	7	1	1	0
471	2	18	0	1	0	3	1	2	1	1	0	0	0	0	1	1	0	0	1	0	1	0	0	1	1	0	0	0	0	0	1	1	1	1	0	0	1	1	1	1	1	0	13	20	13	0	1	1
1940	2	18	0	1	0	3	1	2	1	1	0	0	0	0	1	1	0	0	1	0	1	0	0	1	1	0	0	0	0	0	1	1	1	1	0	0	1	1	1	1	1	0	13	20	13	0	1	1
3409	2	18	0	1	0	3	1	2	1	1	0	0	0	0	1	1	0	0	1	0	1	0	0	1	1	0	0	0	0	0	1	1	1	1	0	0	1	1	1	1	1	0	13	20	13	0	1	1
1436	1	22	0	2	0	3	1	1	1	1	1	1	0	0	1	0	1	0	1	0	0	0	0	1	1	0	0	0	0	0	1	1	1	1	0	0	1	1	1	1	1	0	15	20	14	1	1	1
2905	1	22	0	2	0	3	1	1	1	1	1	1	0	0	1	0	1	0	1	0	0	0	0	1	1	0	0	0	0	0	1	1	1	1	0	0	1	1	1	1	1	0	15	20	14	1	1	1
4374	1	22	0	2	0	3	1	1	1	1	1	1	0	0	1	0	1	0	1	0	0	0	0	1	1	0	0	0	0	0	1	1	1	1	0	0	1	1	1	1	1	0	15	20	14	1	1	1
1337	2	20	0	1	0	3	1	2	1	1	0	1	0	0	1	1	1	1	0	0	0	0	0	1	1	0	0	1	1	1	1	1	0	1	1	0	1	1	1	1	1	0	15	14	12	1	0	0
2806	2	20	0	1	0	3	1	2	1	1	0	1	0	0	1	1	1	1	0	0	0	0	0	1	1	0	0	1	1	1	1	1	0	1	1	0	1	1	1	1	1	0	15	14	12	1	0	0
4275	2	20	0	1	0	3	1	2	1	1	0	1	0	0	1	1	1	1	0	0	0	0	0	1	1	0	0	1	1	1	1	1	0	1	1	0	1	1	1	1	1	0	15	14	12	1	0	0
181	2	34	0	2	1	3	2	1	1	1	0	1	0	1	1	0	1	0	1	1	0	0	0	1	1	0	0	1	1	1	1	1	0	1	1	1	1	1	1	1	1	0	16	14	14	1	0	1
1650	2	34	0	2	1	3	2	1	1	1	0	1	0	1	1	0	1	0	1	1	0	0	0	1	1	0	0	1	1	1	1	1	0	1	1	1	1	1	1	1	1	0	16	14	14	1	0	1
3119	2	34	0	2	1	3	2	1	1	1	0	1	0	1	1	0	1	0	1	1	0	0	0	1	1	0	0	1	1	1	1	1	0	1	1	1	1	1	1	1	1	0	16	14	14	1	0	1
99	2	32	0	1	1	3	1	1	1	1	0	0	0	0	0	0	0	1	1	0	0	0	0	1	1	0	0	1	1	1	1	1	1	1	1	0	1	1	1	1	1	0	11	16	12	0	0	0
1568	2	32	0	1	1	3	1	1	1	1	0	0	0	0	0	0	0	1	1	0	0	0	0	1	1	0	0	1	1	1	1	1	1	1	1	0	1	1	1	1	1	0	11	16	12	0	0	0
3037	2	32	0	1	1	3	1	1	1	1	0	0	0	0	0	0	0	1	1	0	0	0	0	1	1	0	0	1	1	1	1	1	1	1	1	0	1	1	1	1	1	0	11	16	12	0	0	0
1462	1	22	0	1	0	1	1	2	1	1	1	1	0	0	1	1	0	0	0	0	0	0	0	1	1	0	0	1	1	1	1	1	1	1	1	1	1	1	1	1	1	1	13	16	21	0	0	1
2931	1	22	0	1	0	1	1	2	1	1	1	1	0	0	1	1	0	0	0	0	0	0	0	1	1	0	0	1	1	1	1	1	1	1	1	1	1	1	1	1	1	1	13	16	21	0	0	1
4400	1	22	0	1	0	1	1	2	1	1	1	1	0	0	1	1	0	0	0	0	0	0	0	1	1	0	0	1	1	1	1	1	1	1	1	1	1	1	1	1	1	1	13	16	21	0	0	1
1445	2	18	0	1	0	3	1	2	1	1	1	1	0	0	1	0	0	1	0	0	0	0	0	1	1	0	0	1	1	1	1	1	1	1	1	0	1	0	1	0	1	0	13	16	7	0	0	0
2914	2	18	0	1	0	3	1	2	1	1	1	1	0	0	1	0	0	1	0	0	0	0	0	1	1	0	0	1	1	1	1	1	1	1	1	0	1	0	1	0	1	0	13	16	7	0	0	0
4383	2	18	0	1	0	3	1	2	1	1	1	1	0	0	1	0	0	1	0	0	0	0	0	1	1	0	0	1	1	1	1	1	1	1	1	0	1	0	1	0	1	0	13	16	7	0	0	0
383	2	22	0	1	0	3	2	2	1	1	1	1	0	0	1	1	1	1	0	0	0	0	0	1	1	0	0	1	1	1	1	1	1	1	1	1	1	1	1	1	1	0	19	16	18	1	0	1
1852	2	22	0	1	0	3	2	2	1	1	1	1	0	0	1	1	1	1	0	0	0	0	0	1	1	0	0	1	1	1	1	1	1	1	1	1	1	1	1	1	1	0	19	16	18	1	0	1
3321	2	22	0	1	0	3	2	2	1	1	1	1	0	0	1	1	1	1	0	0	0	0	0	1	1	0	0	1	1	1	1	1	1	1	1	1	1	1	1	1	1	0	19	16	18	1	0	1
293	1	18	0	2	0	3	1	1	1	0	1	1	0	0	1	0	0	1	1	0	0	0	0	1	1	0	0	1	1	1	1	1	1	1	0	0	1	0	1	1	1	0	13	18	9	0	1	0
710	2	21	0	1	1	1	1	2	1	1	0	0	0	0	1	1	0	0	1	0	0	0	0	1	1	0	0	1	1	1	1	1	1	1	0	0	1	1	1	1	1	0	12	18	12	0	1	0
1762	1	18	0	2	0	3	1	1	1	0	1	1	0	0	1	0	0	1	1	0	0	0	0	1	1	0	0	1	1	1	1	1	1	1	0	0	1	0	1	1	1	0	13	18	9	0	1	0
2179	2	21	0	1	1	1	1	2	1	1	0	0	0	0	1	1	0	0	1	0	0	0	0	1	1	0	0	1	1	1	1	1	1	1	0	0	1	1	1	1	1	0	12	18	12	0	1	0
3231	1	18	0	2	0	3	1	1	1	0	1	1	0	0	1	0	0	1	1	0	0	0	0	1	1	0	0	1	1	1	1	1	1	1	0	0	1	0	1	1	1	0	13	18	9	0	1	0
3648	2	21	0	1	1	1	1	2	1	1	0	0	0	0	1	1	0	0	1	0	0	0	0	1	1	0	0	1	1	1	1	1	1	1	0	0	1	1	1	1	1	0	12	18	12	0	1	0
351	2	21	0	2	0	3	1	2	1	1	1	0	0	0	1	1	0	0	1	0	0	0	0	1	1	0	0	1	1	1	1	1	1	1	0	0	0	1	1	1	1	0	13	18	11	0	1	0
1820	2	21	0	2	0	3	1	2	1	1	1	0	0	0	1	1	0	0	1	0	0	0	0	1	1	0	0	1	1	1	1	1	1	1	0	0	0	1	1	1	1	0	13	18	11	0	1	0
3289	2	21	0	2	0	3	1	2	1	1	1	0	0	0	1	1	0	0	1	0	0	0	0	1	1	0	0	1	1	1	1	1	1	1	0	0	0	1	1	1	1	0	13	18	11	0	1	0
28	2	20	0	1	0	3	1	2	1	1	1	1	1	0	1	0	1	1	0	1	0	0	0	1	1	0	0	1	1	1	1	1	1	1	0	1	1	0	1	1	1	0	19	18	13	1	1	1
271	2	24	0	2	1	3	2	1	1	1	1	1	1	0	1	0	1	0	1	1	1	0	0	1	1	0	0	1	1	1	1	1	1	1	0	0	0	0	1	1	1	0	22	18	5	2	1	0
1497	2	20	0	1	0	3	1	2	1	1	1	1	1	0	1	0	1	1	0	1	0	0	0	1	1	0	0	1	1	1	1	1	1	1	0	1	1	0	1	1	1	0	19	18	13	1	1	1
1740	2	24	0	2	1	3	2	1	1	1	1	1	1	0	1	0	1	0	1	1	1	0	0	1	1	0	0	1	1	1	1	1	1	1	0	0	0	0	1	1	1	0	22	18	5	2	1	0
2966	2	20	0	1	0	3	1	2	1	1	1	1	1	0	1	0	1	1	0	1	0	0	0	1	1	0	0	1	1	1	1	1	1	1	0	1	1	0	1	1	1	0	19	18	13	1	1	1
3209	2	24	0	2	1	3	2	1	1	1	1	1	1	0	1	0	1	0	1	1	1	0	0	1	1	0	0	1	1	1	1	1	1	1	0	0	0	0	1	1	1	0	22	18	5	2	1	0
282	2	33	0	1	1	3	2	1	1	1	0	0	0	0	0	1	1	0	0	0	0	0	0	1	1	0	0	1	1	1	1	1	1	1	0	1	1	0	1	1	1	0	10	18	14	0	1	1
1751	2	33	0	1	1	3	2	1	1	1	0	0	0	0	0	1	1	0	0	0	0	0	0	1	1	0	0	1	1	1	1	1	1	1	0	1	1	0	1	1	1	0	10	18	14	0	1	1
3220	2	33	0	1	1	3	2	1	1	1	0	0	0	0	0	1	1	0	0	0	0	0	0	1	1	0	0	1	1	1	1	1	1	1	0	1	1	0	1	1	1	0	10	18	14	0	1	1
698	2	27	0	1	0	3	2	1	1	1	0	0	0	0	1	1	1	1	0	0	0	0	0	1	1	0	0	1	1	1	1	1	1	1	0	0	0	1	1	1	1	1	15	18	14	1	1	1
2167	2	27	0	1	0	3	2	1	1	1	0	0	0	0	1	1	1	1	0	0	0	0	0	1	1	0	0	1	1	1	1	1	1	1	0	0	0	1	1	1	1	1	15	18	14	1	1	1
3636	2	27	0	1	0	3	2	1	1	1	0	0	0	0	1	1	1	1	0	0	0	0	0	1	1	0	0	1	1	1	1	1	1	1	0	0	0	1	1	1	1	1	15	18	14	1	1	1
728	2	24	0	1	0	3	2	1	1	1	1	1	1	1	1	1	1	0	1	1	1	0	0	1	1	0	0	1	1	1	1	1	1	1	0	1	1	1	1	1	1	0	26	18	17	2	1	1
2197	2	24	0	1	0	3	2	1	1	1	1	1	1	1	1	1	1	0	1	1	1	0	0	1	1	0	0	1	1	1	1	1	1	1	0	1	1	1	1	1	1	0	26	18	17	2	1	1
3666	2	24	0	1	0	3	2	1	1	1	1	1	1	1	1	1	1	0	1	1	1	0	0	1	1	0	0	1	1	1	1	1	1	1	0	1	1	1	1	1	1	0	26	18	17	2	1	1
1326	1	18	0	1	0	3	2	2	1	1	0	0	0	0	1	0	0	1	1	0	0	0	0	1	1	0	0	1	1	1	0	1	0	1	0	1	1	0	1	1	1	0	11	18	12	0	1	0
2795	1	18	0	1	0	3	2	2	1	1	0	0	0	0	1	0	0	1	1	0	0	0	0	1	1	0	0	1	1	1	0	1	0	1	0	1	1	0	1	1	1	0	11	18	12	0	1	0
4264	1	18	0	1	0	3	2	2	1	1	0	0	0	0	1	0	0	1	1	0	0	0	0	1	1	0	0	1	1	1	0	1	0	1	0	1	1	0	1	1	1	0	11	18	12	0	1	0
722	1	21	0	1	0	3	1	1	1	1	1	0	0	0	0	0	0	1	0	1	0	0	0	1	1	0	0	1	1	1	0	1	1	0	1	0	0	1	1	0	1	0	10	16	8	0	0	0
2191	1	21	0	1	0	3	1	1	1	1	1	0	0	0	0	0	0	1	0	1	0	0	0	1	1	0	0	1	1	1	0	1	1	0	1	0	0	1	1	0	1	0	10	16	8	0	0	0
3660	1	21	0	1	0	3	1	1	1	1	1	0	0	0	0	0	0	1	0	1	0	0	0	1	1	0	0	1	1	1	0	1	1	0	1	0	0	1	1	0	1	0	10	16	8	0	0	0
470	2	31	0	2	1	1	1	1	1	1	0	0	0	0	1	1	0	0	1	0	0	0	0	1	1	0	0	1	1	1	0	1	1	1	1	0	1	0	1	1	1	0	11	18	9	0	1	0
1939	2	31	0	2	1	1	1	1	1	1	0	0	0	0	1	1	0	0	1	0	0	0	0	1	1	0	0	1	1	1	0	1	1	1	1	0	1	0	1	1	1	0	11	18	9	0	1	0
3408	2	31	0	2	1	1	1	1	1	1	0	0	0	0	1	1	0	0	1	0	0	0	0	1	1	0	0	1	1	1	0	1	1	1	1	0	1	0	1	1	1	0	11	18	9	0	1	0
330	2	19	0	1	0	3	1	2	1	1	0	0	0	0	1	0	0	1	0	0	0	0	0	1	1	0	0	1	1	1	0	1	1	1	1	0	0	0	1	1	1	0	9	18	5	0	1	0
1799	2	19	0	1	0	3	1	2	1	1	0	0	0	0	1	0	0	1	0	0	0	0	0	1	1	0	0	1	1	1	0	1	1	1	1	0	0	0	1	1	1	0	9	18	5	0	1	0
3268	2	19	0	1	0	3	1	2	1	1	0	0	0	0	1	0	0	1	0	0	0	0	0	1	1	0	0	1	1	1	0	1	1	1	1	0	0	0	1	1	1	0	9	18	5	0	1	0
107	2	19	0	1	0	3	2	2	1	1	1	1	0	0	1	1	1	0	0	1	0	0	0	1	1	0	0	1	1	1	0	1	1	1	0	0	1	0	1	1	1	0	18	20	9	1	1	0
378	2	36	1	1	0	3	1	1	1	1	0	0	0	0	1	0	1	0	0	0	0	0	0	1	1	0	0	1	1	1	0	1	1	1	0	0	1	0	0	0	1	0	10	20	6	0	1	0
1576	2	19	0	1	0	3	2	2	1	1	1	1	0	0	1	1	1	0	0	1	0	0	0	1	1	0	0	1	1	1	0	1	1	1	0	0	1	0	1	1	1	0	18	20	9	1	1	0
1847	2	36	1	1	0	3	1	1	1	1	0	0	0	0	1	0	1	0	0	0	0	0	0	1	1	0	0	1	1	1	0	1	1	1	0	0	1	0	0	0	1	0	10	20	6	0	1	0
3045	2	19	0	1	0	3	2	2	1	1	1	1	0	0	1	1	1	0	0	1	0	0	0	1	1	0	0	1	1	1	0	1	1	1	0	0	1	0	1	1	1	0	18	20	9	1	1	0
3316	2	36	1	1	0	3	1	1	1	1	0	0	0	0	1	0	1	0	0	0	0	0	0	1	1	0	0	1	1	1	0	1	1	1	0	0	1	0	0	0	1	0	10	20	6	0	1	0
194	2	28	0	1	0	3	1	1	1	1	0	0	0	0	0	0	1	0	1	0	0	0	0	1	1	0	0	1	1	1	0	1	1	1	0	0	0	1	1	1	1	0	10	20	12	0	1	0
1663	2	28	0	1	0	3	1	1	1	1	0	0	0	0	0	0	1	0	1	0	0	0	0	1	1	0	0	1	1	1	0	1	1	1	0	0	0	1	1	1	1	0	10	20	12	0	1	0
3132	2	28	0	1	0	3	1	1	1	1	0	0	0	0	0	0	1	0	1	0	0	0	0	1	1	0	0	1	1	1	0	1	1	1	0	0	0	1	1	1	1	0	10	20	12	0	1	0
767	1	23	0	1	0	1	1	1	1	1	0	1	0	1	1	0	0	1	1	0	0	0	0	1	1	0	0	1	1	1	0	1	1	1	0	1	1	1	1	1	1	0	16	20	14	1	1	1
2236	1	23	0	1	0	1	1	1	1	1	0	1	0	1	1	0	0	1	1	0	0	0	0	1	1	0	0	1	1	1	0	1	1	1	0	1	1	1	1	1	1	0	16	20	14	1	1	1
3705	1	23	0	1	0	1	1	1	1	1	0	1	0	1	1	0	0	1	1	0	0	0	0	1	1	0	0	1	1	1	0	1	1	1	0	1	1	1	1	1	1	0	16	20	14	1	1	1
1359	2	18	0	2	0	3	2	2	1	1	1	1	1	1	1	1	0	0	0	0	0	0	0	1	1	0	0	1	1	0	1	1	0	1	0	0	1	0	1	1	1	0	17	18	11	1	1	0
2828	2	18	0	2	0	3	2	2	1	1	1	1	1	1	1	1	0	0	0	0	0	0	0	1	1	0	0	1	1	0	1	1	0	1	0	0	1	0	1	1	1	0	17	18	11	1	1	0
4297	2	18	0	2	0	3	2	2	1	1	1	1	1	1	1	1	0	0	0	0	0	0	0	1	1	0	0	1	1	0	1	1	0	1	0	0	1	0	1	1	1	0	17	18	11	1	1	0
1406	2	18	0	2	0	3	1	2	1	1	0	1	0	0	1	0	0	0	0	0	0	0	0	1	1	0	0	1	1	0	1	1	0	1	0	0	0	0	1	1	1	0	10	18	7	0	1	0
2875	2	18	0	2	0	3	1	2	1	1	0	1	0	0	1	0	0	0	0	0	0	0	0	1	1	0	0	1	1	0	1	1	0	1	0	0	0	0	1	1	1	0	10	18	7	0	1	0
4344	2	18	0	2	0	3	1	2	1	1	0	1	0	0	1	0	0	0	0	0	0	0	0	1	1	0	0	1	1	0	1	1	0	1	0	0	0	0	1	1	1	0	10	18	7	0	1	0
422	1	24	0	1	0	3	4	1	1	1	1	1	1	0	1	0	1	1	0	0	0	0	0	1	1	0	0	1	1	0	1	1	1	1	1	1	1	0	1	1	1	0	16	18	12	1	1	0
1891	1	24	0	1	0	3	4	1	1	1	1	1	1	0	1	0	1	1	0	0	0	0	0	1	1	0	0	1	1	0	1	1	1	1	1	1	1	0	1	1	1	0	16	18	12	1	1	0
3360	1	24	0	1	0	3	4	1	1	1	1	1	1	0	1	0	1	1	0	0	0	0	0	1	1	0	0	1	1	0	1	1	1	1	1	1	1	0	1	1	1	0	16	18	12	1	1	0
1076	2	30	0	1	1	3	2	1	1	1	1	1	1	0	1	1	0	1	1	1	0	0	0	1	1	0	0	1	1	0	1	1	1	1	0	0	1	0	1	0	1	0	20	20	7	1	1	0
2545	2	30	0	1	1	3	2	1	1	1	1	1	1	0	1	1	0	1	1	1	0	0	0	1	1	0	0	1	1	0	1	1	1	1	0	0	1	0	1	0	1	0	20	20	7	1	1	0
4014	2	30	0	1	1	3	2	1	1	1	1	1	1	0	1	1	0	1	1	1	0	0	0	1	1	0	0	1	1	0	1	1	1	1	0	0	1	0	1	0	1	0	20	20	7	1	1	0
1175	1	39	1	2	0	0	4	1	1	0	0	0	0	0	1	0	0	0	1	0	0	0	0	1	1	0	0	1	1	0	0	0	0	1	1	0	0	1	1	1	1	0	7	16	10	0	0	0
2644	1	39	1	2	0	0	4	1	1	0	0	0	0	0	1	0	0	0	1	0	0	0	0	1	1	0	0	1	1	0	0	0	0	1	1	0	0	1	1	1	1	0	7	16	10	0	0	0
4113	1	39	1	2	0	0	4	1	1	0	0	0	0	0	1	0	0	0	1	0	0	0	0	1	1	0	0	1	1	0	0	0	0	1	1	0	0	1	1	1	1	0	7	16	10	0	0	0
328	2	21	0	2	0	3	2	2	1	1	1	0	0	0	1	0	0	1	0	1	0	0	0	1	1	0	0	1	1	0	0	1	1	1	1	1	1	0	1	1	1	0	13	20	14	0	1	1
1797	2	21	0	2	0	3	2	2	1	1	1	0	0	0	1	0	0	1	0	1	0	0	0	1	1	0	0	1	1	0	0	1	1	1	1	1	1	0	1	1	1	0	13	20	14	0	1	1
3266	2	21	0	2	0	3	2	2	1	1	1	0	0	0	1	0	0	1	0	1	0	0	0	1	1	0	0	1	1	0	0	1	1	1	1	1	1	0	1	1	1	0	13	20	14	0	1	1
1085	2	36	1	2	1	1	2	1	1	1	0	0	0	0	0	0	0	0	0	0	1	0	0	1	1	0	0	1	1	0	0	1	1	1	0	1	1	1	1	1	1	0	8	22	15	0	1	1
2554	2	36	1	2	1	1	2	1	1	1	0	0	0	0	0	0	0	0	0	0	1	0	0	1	1	0	0	1	1	0	0	1	1	1	0	1	1	1	1	1	1	0	8	22	15	0	1	1
4023	2	36	1	2	1	1	2	1	1	1	0	0	0	0	0	0	0	0	0	0	1	0	0	1	1	0	0	1	1	0	0	1	1	1	0	1	1	1	1	1	1	0	8	22	15	0	1	1
269	2	23	0	1	0	3	3	1	1	1	1	1	1	0	1	1	1	0	1	1	1	0	0	1	1	0	0	1	0	1	1	0	0	0	1	1	0	0	1	1	1	0	24	12	9	2	0	0
1738	2	23	0	1	0	3	3	1	1	1	1	1	1	0	1	1	1	0	1	1	1	0	0	1	1	0	0	1	0	1	1	0	0	0	1	1	0	0	1	1	1	0	24	12	9	2	0	0
3207	2	23	0	1	0	3	3	1	1	1	1	1	1	0	1	1	1	0	1	1	1	0	0	1	1	0	0	1	0	1	1	0	0	0	1	1	0	0	1	1	1	0	24	12	9	2	0	0
48	2	24	0	1	0	3	1	2	1	1	1	1	1	1	1	0	1	1	0	0	0	0	0	1	1	0	0	1	0	1	1	1	0	0	0	0	0	0	1	0	1	0	21	16	6	1	0	0
1517	2	24	0	1	0	3	1	2	1	1	1	1	1	1	1	0	1	1	0	0	0	0	0	1	1	0	0	1	0	1	1	1	0	0	0	0	0	0	1	0	1	0	21	16	6	1	0	0
2986	2	24	0	1	0	3	1	2	1	1	1	1	1	1	1	0	1	1	0	0	0	0	0	1	1	0	0	1	0	1	1	1	0	0	0	0	0	0	1	0	1	0	21	16	6	1	0	0
358	2	23	0	1	0	3	4	2	1	1	1	0	0	0	1	1	0	1	1	0	0	0	0	1	1	0	0	1	0	1	1	1	1	0	0	0	1	0	1	1	1	0	15	18	9	1	1	0
1827	2	23	0	1	0	3	4	2	1	1	1	0	0	0	1	1	0	1	1	0	0	0	0	1	1	0	0	1	0	1	1	1	1	0	0	0	1	0	1	1	1	0	15	18	9	1	1	0
3296	2	23	0	1	0	3	4	2	1	1	1	0	0	0	1	1	0	1	1	0	0	0	0	1	1	0	0	1	0	1	1	1	1	0	0	0	1	0	1	1	1	0	15	18	9	1	1	0
643	2	22	0	1	0	3	1	2	1	1	1	1	1	0	1	0	1	1	0	1	0	0	0	1	1	0	0	1	0	1	1	1	1	1	1	1	1	0	1	1	1	0	18	18	11	1	1	0
2112	2	22	0	1	0	3	1	2	1	1	1	1	1	0	1	0	1	1	0	1	0	0	0	1	1	0	0	1	0	1	1	1	1	1	1	1	1	0	1	1	1	0	18	18	11	1	1	0
3581	2	22	0	1	0	3	1	2	1	1	1	1	1	0	1	0	1	1	0	1	0	0	0	1	1	0	0	1	0	1	1	1	1	1	1	1	1	0	1	1	1	0	18	18	11	1	1	0
106	1	27	0	1	0	3	2	1	1	1	0	0	1	0	1	0	0	0	1	0	0	0	0	1	1	0	0	1	0	1	1	1	1	1	0	0	0	1	1	1	1	0	12	20	10	0	1	0
658	2	32	0	1	1	3	1	1	1	1	0	0	0	0	1	0	0	0	0	1	0	0	0	1	1	0	0	1	0	1	1	1	1	1	0	0	1	1	1	1	1	0	9	20	15	0	1	1
709	2	22	0	1	0	3	1	2	1	1	1	1	0	0	1	1	1	1	1	1	0	0	0	1	1	0	0	1	0	1	1	1	1	1	0	0	1	1	1	1	1	0	20	20	15	1	1	1
1575	1	27	0	1	0	3	2	1	1	1	0	0	1	0	1	0	0	0	1	0	0	0	0	1	1	0	0	1	0	1	1	1	1	1	0	0	0	1	1	1	1	0	12	20	10	0	1	0
2127	2	32	0	1	1	3	1	1	1	1	0	0	0	0	1	0	0	0	0	1	0	0	0	1	1	0	0	1	0	1	1	1	1	1	0	0	1	1	1	1	1	0	9	20	15	0	1	1
2178	2	22	0	1	0	3	1	2	1	1	1	1	0	0	1	1	1	1	1	1	0	0	0	1	1	0	0	1	0	1	1	1	1	1	0	0	1	1	1	1	1	0	20	20	15	1	1	1
3044	1	27	0	1	0	3	2	1	1	1	0	0	1	0	1	0	0	0	1	0	0	0	0	1	1	0	0	1	0	1	1	1	1	1	0	0	0	1	1	1	1	0	12	20	10	0	1	0
3596	2	32	0	1	1	3	1	1	1	1	0	0	0	0	1	0	0	0	0	1	0	0	0	1	1	0	0	1	0	1	1	1	1	1	0	0	1	1	1	1	1	0	9	20	15	0	1	1
3647	2	22	0	1	0	3	1	2	1	1	1	1	0	0	1	1	1	1	1	1	0	0	0	1	1	0	0	1	0	1	1	1	1	1	0	0	1	1	1	1	1	0	20	20	15	1	1	1
1317	1	24	0	1	0	3	4	1	1	1	1	1	0	0	1	0	1	0	1	0	0	0	0	1	1	0	0	1	0	1	1	1	1	1	0	1	1	1	1	1	1	0	15	20	17	1	1	1
2786	1	24	0	1	0	3	4	1	1	1	1	1	0	0	1	0	1	0	1	0	0	0	0	1	1	0	0	1	0	1	1	1	1	1	0	1	1	1	1	1	1	0	15	20	17	1	1	1
4255	1	24	0	1	0	3	4	1	1	1	1	1	0	0	1	0	1	0	1	0	0	0	0	1	1	0	0	1	0	1	1	1	1	1	0	1	1	1	1	1	1	0	15	20	17	1	1	1
78	2	34	0	1	0	3	1	1	1	1	1	1	0	0	1	1	1	0	0	0	0	0	0	1	1	0	0	1	0	1	1	1	1	1	0	0	1	1	1	1	1	1	15	20	18	1	1	1
197	2	22	0	1	0	3	1	1	1	1	0	0	0	0	1	1	0	1	1	1	0	0	0	1	1	0	0	1	0	1	1	1	1	1	0	0	1	1	1	1	1	1	14	20	18	0	1	1
397	2	21	0	1	0	3	4	2	1	1	0	0	0	0	1	0	0	1	1	0	0	0	0	1	1	0	0	1	0	1	1	1	1	1	0	0	1	1	1	1	1	1	12	20	17	0	1	1
1547	2	34	0	1	0	3	1	1	1	1	1	1	0	0	1	1	1	0	0	0	0	0	0	1	1	0	0	1	0	1	1	1	1	1	0	0	1	1	1	1	1	1	15	20	18	1	1	1
1666	2	22	0	1	0	3	1	1	1	1	0	0	0	0	1	1	0	1	1	1	0	0	0	1	1	0	0	1	0	1	1	1	1	1	0	0	1	1	1	1	1	1	14	20	18	0	1	1
1866	2	21	0	1	0	3	4	2	1	1	0	0	0	0	1	0	0	1	1	0	0	0	0	1	1	0	0	1	0	1	1	1	1	1	0	0	1	1	1	1	1	1	12	20	17	0	1	1
3016	2	34	0	1	0	3	1	1	1	1	1	1	0	0	1	1	1	0	0	0	0	0	0	1	1	0	0	1	0	1	1	1	1	1	0	0	1	1	1	1	1	1	15	20	18	1	1	1
3135	2	22	0	1	0	3	1	1	1	1	0	0	0	0	1	1	0	1	1	1	0	0	0	1	1	0	0	1	0	1	1	1	1	1	0	0	1	1	1	1	1	1	14	20	18	0	1	1
3335	2	21	0	1	0	3	4	2	1	1	0	0	0	0	1	0	0	1	1	0	0	0	0	1	1	0	0	1	0	1	1	1	1	1	0	0	1	1	1	1	1	1	12	20	17	0	1	1
1434	1	28	0	1	0	3	4	2	1	1	1	1	0	1	1	1	1	1	0	0	0	0	0	1	1	0	0	1	0	1	1	1	1	1	0	1	1	1	1	1	1	1	20	20	20	1	1	1
2903	1	28	0	1	0	3	4	2	1	1	1	1	0	1	1	1	1	1	0	0	0	0	0	1	1	0	0	1	0	1	1	1	1	1	0	1	1	1	1	1	1	1	20	20	20	1	1	1
4372	1	28	0	1	0	3	4	2	1	1	1	1	0	1	1	1	1	1	0	0	0	0	0	1	1	0	0	1	0	1	1	1	1	1	0	1	1	1	1	1	1	1	20	20	20	1	1	1
187	2	20	0	1	0	3	3	2	1	1	1	1	0	0	1	0	1	0	1	0	0	0	0	1	1	0	0	1	0	1	1	1	1	1	0	0	1	1	1	1	1	0	16	20	15	1	1	1
1656	2	20	0	1	0	3	3	2	1	1	1	1	0	0	1	0	1	0	1	0	0	0	0	1	1	0	0	1	0	1	1	1	1	1	0	0	1	1	1	1	1	0	16	20	15	1	1	1
3125	2	20	0	1	0	3	3	2	1	1	1	1	0	0	1	0	1	0	1	0	0	0	0	1	1	0	0	1	0	1	1	1	1	1	0	0	1	1	1	1	1	0	16	20	15	1	1	1
1258	1	36	1	1	1	1	1	1	1	1	1	0	0	0	1	1	0	0	0	0	0	0	0	1	1	0	0	1	0	1	1	1	1	1	0	1	1	1	1	1	1	0	13	20	17	0	1	1
1259	1	36	1	1	1	1	1	1	1	1	1	0	0	0	1	1	0	0	0	0	0	0	0	1	1	0	0	1	0	1	1	1	1	1	0	1	1	1	1	1	1	0	13	20	17	0	1	1
2727	1	36	1	1	1	1	1	1	1	1	1	0	0	0	1	1	0	0	0	0	0	0	0	1	1	0	0	1	0	1	1	1	1	1	0	1	1	1	1	1	1	0	13	20	17	0	1	1
2728	1	36	1	1	1	1	1	1	1	1	1	0	0	0	1	1	0	0	0	0	0	0	0	1	1	0	0	1	0	1	1	1	1	1	0	1	1	1	1	1	1	0	13	20	17	0	1	1
4196	1	36	1	1	1	1	1	1	1	1	1	0	0	0	1	1	0	0	0	0	0	0	0	1	1	0	0	1	0	1	1	1	1	1	0	1	1	1	1	1	1	0	13	20	17	0	1	1
4197	1	36	1	1	1	1	1	1	1	1	1	0	0	0	1	1	0	0	0	0	0	0	0	1	1	0	0	1	0	1	1	1	1	1	0	1	1	1	1	1	1	0	13	20	17	0	1	1
104	1	29	0	2	0	3	1	1	1	1	0	0	0	0	1	1	0	1	0	0	0	0	0	1	1	0	0	1	0	1	0	1	0	1	0	1	0	0	1	1	1	0	11	20	10	0	1	0
1573	1	29	0	2	0	3	1	1	1	1	0	0	0	0	1	1	0	1	0	0	0	0	0	1	1	0	0	1	0	1	0	1	0	1	0	1	0	0	1	1	1	0	11	20	10	0	1	0
3042	1	29	0	2	0	3	1	1	1	1	0	0	0	0	1	1	0	1	0	0	0	0	0	1	1	0	0	1	0	1	0	1	0	1	0	1	0	0	1	1	1	0	11	20	10	0	1	0
466	1	23	0	1	0	3	2	1	1	1	0	0	0	1	1	0	1	0	0	1	0	0	0	1	1	0	0	1	0	1	0	1	1	1	0	1	1	1	1	1	1	0	12	22	18	0	1	1
676	2	28	0	1	0	3	1	1	1	1	1	1	1	1	1	0	1	1	0	1	0	0	0	1	1	0	0	1	0	1	0	1	1	1	0	1	1	1	1	1	1	0	22	22	18	2	1	1
1935	1	23	0	1	0	3	2	1	1	1	0	0	0	1	1	0	1	0	0	1	0	0	0	1	1	0	0	1	0	1	0	1	1	1	0	1	1	1	1	1	1	0	12	22	18	0	1	1
2145	2	28	0	1	0	3	1	1	1	1	1	1	1	1	1	0	1	1	0	1	0	0	0	1	1	0	0	1	0	1	0	1	1	1	0	1	1	1	1	1	1	0	22	22	18	2	1	1
3404	1	23	0	1	0	3	2	1	1	1	0	0	0	1	1	0	1	0	0	1	0	0	0	1	1	0	0	1	0	1	0	1	1	1	0	1	1	1	1	1	1	0	12	22	18	0	1	1
3614	2	28	0	1	0	3	1	1	1	1	1	1	1	1	1	0	1	1	0	1	0	0	0	1	1	0	0	1	0	1	0	1	1	1	0	1	1	1	1	1	1	0	22	22	18	2	1	1
155	2	24	0	1	0	3	3	1	1	1	1	1	1	1	1	0	1	1	1	1	0	0	0	1	1	0	0	1	0	1	0	1	1	1	0	1	1	1	1	1	1	1	22	22	21	2	1	1
1624	2	24	0	1	0	3	3	1	1	1	1	1	1	1	1	0	1	1	1	1	0	0	0	1	1	0	0	1	0	1	0	1	1	1	0	1	1	1	1	1	1	1	22	22	21	2	1	1
3093	2	24	0	1	0	3	3	1	1	1	1	1	1	1	1	0	1	1	1	1	0	0	0	1	1	0	0	1	0	1	0	1	1	1	0	1	1	1	1	1	1	1	22	22	21	2	1	1
1350	2	18	0	1	0	3	2	2	1	1	1	1	1	0	1	0	0	0	0	1	0	0	0	1	1	0	0	1	0	0	1	0	0	1	0	0	1	0	1	1	1	0	15	18	9	1	1	0
2819	2	18	0	1	0	3	2	2	1	1	1	1	1	0	1	0	0	0	0	1	0	0	0	1	1	0	0	1	0	0	1	0	0	1	0	0	1	0	1	1	1	0	15	18	9	1	1	0
4288	2	18	0	1	0	3	2	2	1	1	1	1	1	0	1	0	0	0	0	1	0	0	0	1	1	0	0	1	0	0	1	0	0	1	0	0	1	0	1	1	1	0	15	18	9	1	1	0
1113	2	19	0	2	0	3	1	2	1	1	0	1	0	0	1	1	1	1	1	0	1	0	0	1	1	0	0	1	0	0	1	1	0	1	1	0	0	0	0	1	1	0	19	18	5	1	1	0
2582	2	19	0	2	0	3	1	2	1	1	0	1	0	0	1	1	1	1	1	0	1	0	0	1	1	0	0	1	0	0	1	1	0	1	1	0	0	0	0	1	1	0	19	18	5	1	1	0
4051	2	19	0	2	0	3	1	2	1	1	0	1	0	0	1	1	1	1	1	0	1	0	0	1	1	0	0	1	0	0	1	1	0	1	1	0	0	0	0	1	1	0	19	18	5	1	1	0
94	2	26	0	2	0	3	1	1	1	1	0	0	0	0	0	1	1	0	0	0	0	0	0	1	1	0	0	1	0	0	1	1	0	1	0	0	1	1	1	1	1	0	10	20	14	0	1	1
481	2	24	0	1	0	1	3	1	1	0	1	0	0	0	1	1	1	0	0	1	0	0	0	1	1	0	0	1	0	0	1	1	0	1	0	0	1	0	1	1	1	1	12	20	14	0	1	1
1563	2	26	0	2	0	3	1	1	1	1	0	0	0	0	0	1	1	0	0	0	0	0	0	1	1	0	0	1	0	0	1	1	0	1	0	0	1	1	1	1	1	0	10	20	14	0	1	1
1950	2	24	0	1	0	1	3	1	1	0	1	0	0	0	1	1	1	0	0	1	0	0	0	1	1	0	0	1	0	0	1	1	0	1	0	0	1	0	1	1	1	1	12	20	14	0	1	1
3032	2	26	0	2	0	3	1	1	1	1	0	0	0	0	0	1	1	0	0	0	0	0	0	1	1	0	0	1	0	0	1	1	0	1	0	0	1	1	1	1	1	0	10	20	14	0	1	1
3419	2	24	0	1	0	1	3	1	1	0	1	0	0	0	1	1	1	0	0	1	0	0	0	1	1	0	0	1	0	0	1	1	0	1	0	0	1	0	1	1	1	1	12	20	14	0	1	1
1334	1	18	0	1	0	3	1	2	1	0	1	1	0	0	1	1	0	0	0	0	0	0	0	1	1	0	0	1	0	0	1	1	0	1	0	0	1	0	1	1	1	0	11	20	11	0	1	0
2803	1	18	0	1	0	3	1	2	1	0	1	1	0	0	1	1	0	0	0	0	0	0	0	1	1	0	0	1	0	0	1	1	0	1	0	0	1	0	1	1	1	0	11	20	11	0	1	0
4272	1	18	0	1	0	3	1	2	1	0	1	1	0	0	1	1	0	0	0	0	0	0	0	1	1	0	0	1	0	0	1	1	0	1	0	0	1	0	1	1	1	0	11	20	11	0	1	0
521	2	24	0	1	0	3	1	2	1	0	0	1	0	0	1	1	0	0	0	0	0	0	0	1	1	0	0	1	0	0	1	1	1	1	1	0	0	0	1	1	1	0	10	20	8	0	1	0
1990	2	24	0	1	0	3	1	2	1	0	0	1	0	0	1	1	0	0	0	0	0	0	0	1	1	0	0	1	0	0	1	1	1	1	1	0	0	0	1	1	1	0	10	20	8	0	1	0
3459	2	24	0	1	0	3	1	2	1	0	0	1	0	0	1	1	0	0	0	0	0	0	0	1	1	0	0	1	0	0	1	1	1	1	1	0	0	0	1	1	1	0	10	20	8	0	1	0
130	2	19	0	1	0	3	1	2	1	1	0	0	0	0	1	0	1	0	0	0	0	0	0	1	1	0	0	1	0	0	1	1	1	1	1	0	0	1	1	1	1	0	9	20	8	0	1	0
463	2	21	0	1	1	3	1	1	1	1	1	1	0	0	1	0	1	1	1	0	0	0	0	1	1	0	0	1	0	0	1	1	1	1	1	0	1	0	1	1	1	0	18	20	11	1	1	0
1599	2	19	0	1	0	3	1	2	1	1	0	0	0	0	1	0	1	0	0	0	0	0	0	1	1	0	0	1	0	0	1	1	1	1	1	0	0	1	1	1	1	0	9	20	8	0	1	0
1932	2	21	0	1	1	3	1	1	1	1	1	1	0	0	1	0	1	1	1	0	0	0	0	1	1	0	0	1	0	0	1	1	1	1	1	0	1	0	1	1	1	0	18	20	11	1	1	0
3068	2	19	0	1	0	3	1	2	1	1	0	0	0	0	1	0	1	0	0	0	0	0	0	1	1	0	0	1	0	0	1	1	1	1	1	0	0	1	1	1	1	0	9	20	8	0	1	0
3401	2	21	0	1	1	3	1	1	1	1	1	1	0	0	1	0	1	1	1	0	0	0	0	1	1	0	0	1	0	0	1	1	1	1	1	0	1	0	1	1	1	0	18	20	11	1	1	0
783	2	52	1	1	0	3	1	1	1	1	0	1	0	0	1	0	1	0	1	0	0	0	0	1	1	0	0	1	0	0	1	1	1	1	0	1	1	1	1	1	1	0	13	22	17	0	1	1
2252	2	52	1	1	0	3	1	1	1	1	0	1	0	0	1	0	1	0	1	0	0	0	0	1	1	0	0	1	0	0	1	1	1	1	0	1	1	1	1	1	1	0	13	22	17	0	1	1
3721	2	52	1	1	0	3	1	1	1	1	0	1	0	0	1	0	1	0	1	0	0	0	0	1	1	0	0	1	0	0	1	1	1	1	0	1	1	1	1	1	1	0	13	22	17	0	1	1
71	1	22	0	2	0	3	2	2	1	1	0	0	0	0	0	0	1	0	0	1	0	0	0	1	1	0	0	1	0	0	1	1	1	1	0	0	1	1	1	1	1	1	8	22	18	0	1	1
98	2	28	0	1	0	3	1	1	1	1	0	0	0	0	1	0	0	1	0	1	0	0	0	1	1	0	0	1	0	0	1	1	1	1	0	1	1	1	1	1	1	0	11	22	17	0	1	1
212	1	47	1	1	1	1	1	1	1	1	0	0	0	0	0	0	0	0	0	0	0	0	0	1	1	0	0	1	0	0	1	1	1	1	0	0	0	0	0	0	1	0	5	22	1	0	1	0
285	2	24	0	1	0	3	1	1	1	1	0	1	1	1	1	0	1	0	1	0	0	0	0	1	1	0	0	1	0	0	1	1	1	1	0	1	1	1	1	1	1	1	18	22	21	1	1	1
343	1	19	0	2	0	3	2	2	1	1	1	1	0	0	1	0	1	1	1	0	0	0	0	1	1	0	0	1	0	0	1	1	1	1	0	1	1	1	1	1	1	0	16	22	17	1	1	1
612	2	24	0	1	0	3	1	2	1	0	0	0	1	0	1	0	1	0	0	0	0	0	0	1	1	0	0	1	0	0	1	1	1	1	0	0	1	1	1	1	1	0	9	22	14	0	1	1
1019	2	31	0	1	0	3	4	1	1	1	0	0	0	0	0	0	1	1	0	0	0	0	0	1	1	0	0	1	0	0	1	1	1	1	0	1	1	1	1	1	1	1	11	22	21	0	1	1
1047	2	30	0	1	0	3	1	1	1	1	0	0	1	0	1	1	1	1	0	0	0	0	0	1	1	0	0	1	0	0	1	1	1	1	0	0	1	1	1	1	1	0	15	22	15	1	1	1
1540	1	22	0	2	0	3	2	2	1	1	0	0	0	0	0	0	1	0	0	1	0	0	0	1	1	0	0	1	0	0	1	1	1	1	0	0	1	1	1	1	1	1	8	22	18	0	1	1
1567	2	28	0	1	0	3	1	1	1	1	0	0	0	0	1	0	0	1	0	1	0	0	0	1	1	0	0	1	0	0	1	1	1	1	0	1	1	1	1	1	1	0	11	22	17	0	1	1
1681	1	47	1	1	1	1	1	1	1	1	0	0	0	0	0	0	0	0	0	0	0	0	0	1	1	0	0	1	0	0	1	1	1	1	0	0	0	0	0	0	1	0	5	22	1	0	1	0
1754	2	24	0	1	0	3	1	1	1	1	0	1	1	1	1	0	1	0	1	0	0	0	0	1	1	0	0	1	0	0	1	1	1	1	0	1	1	1	1	1	1	1	18	22	21	1	1	1
1812	1	19	0	2	0	3	2	2	1	1	1	1	0	0	1	0	1	1	1	0	0	0	0	1	1	0	0	1	0	0	1	1	1	1	0	1	1	1	1	1	1	0	16	22	17	1	1	1
2081	2	24	0	1	0	3	1	2	1	0	0	0	1	0	1	0	1	0	0	0	0	0	0	1	1	0	0	1	0	0	1	1	1	1	0	0	1	1	1	1	1	0	9	22	14	0	1	1
2488	2	31	0	1	0	3	4	1	1	1	0	0	0	0	0	0	1	1	0	0	0	0	0	1	1	0	0	1	0	0	1	1	1	1	0	1	1	1	1	1	1	1	11	22	21	0	1	1
2516	2	30	0	1	0	3	1	1	1	1	0	0	1	0	1	1	1	1	0	0	0	0	0	1	1	0	0	1	0	0	1	1	1	1	0	0	1	1	1	1	1	0	15	22	15	1	1	1
3009	1	22	0	2	0	3	2	2	1	1	0	0	0	0	0	0	1	0	0	1	0	0	0	1	1	0	0	1	0	0	1	1	1	1	0	0	1	1	1	1	1	1	8	22	18	0	1	1
3036	2	28	0	1	0	3	1	1	1	1	0	0	0	0	1	0	0	1	0	1	0	0	0	1	1	0	0	1	0	0	1	1	1	1	0	1	1	1	1	1	1	0	11	22	17	0	1	1
3150	1	47	1	1	1	1	1	1	1	1	0	0	0	0	0	0	0	0	0	0	0	0	0	1	1	0	0	1	0	0	1	1	1	1	0	0	0	0	0	0	1	0	5	22	1	0	1	0
3223	2	24	0	1	0	3	1	1	1	1	0	1	1	1	1	0	1	0	1	0	0	0	0	1	1	0	0	1	0	0	1	1	1	1	0	1	1	1	1	1	1	1	18	22	21	1	1	1
3281	1	19	0	2	0	3	2	2	1	1	1	1	0	0	1	0	1	1	1	0	0	0	0	1	1	0	0	1	0	0	1	1	1	1	0	1	1	1	1	1	1	0	16	22	17	1	1	1
3550	2	24	0	1	0	3	1	2	1	0	0	0	1	0	1	0	1	0	0	0	0	0	0	1	1	0	0	1	0	0	1	1	1	1	0	0	1	1	1	1	1	0	9	22	14	0	1	1
3957	2	31	0	1	0	3	4	1	1	1	0	0	0	0	0	0	1	1	0	0	0	0	0	1	1	0	0	1	0	0	1	1	1	1	0	1	1	1	1	1	1	1	11	22	21	0	1	1
3985	2	30	0	1	0	3	1	1	1	1	0	0	1	0	1	1	1	1	0	0	0	0	0	1	1	0	0	1	0	0	1	1	1	1	0	0	1	1	1	1	1	0	15	22	15	1	1	1
583	2	21	0	1	0	3	2	2	1	1	0	0	0	1	0	1	1	0	0	1	0	0	0	1	1	0	0	1	0	0	1	1	1	1	0	0	1	1	1	1	1	1	13	22	18	0	1	1
2052	2	21	0	1	0	3	2	2	1	1	0	0	0	1	0	1	1	0	0	1	0	0	0	1	1	0	0	1	0	0	1	1	1	1	0	0	1	1	1	1	1	1	13	22	18	0	1	1
3521	2	21	0	1	0	3	2	2	1	1	0	0	0	1	0	1	1	0	0	1	0	0	0	1	1	0	0	1	0	0	1	1	1	1	0	0	1	1	1	1	1	1	13	22	18	0	1	1
1421	2	26	0	2	0	3	1	1	1	1	0	0	0	0	0	1	1	0	0	0	0	0	0	1	1	0	0	1	0	0	1	1	1	1	0	0	1	1	1	1	1	1	10	22	17	0	1	1
2890	2	26	0	2	0	3	1	1	1	1	0	0	0	0	0	1	1	0	0	0	0	0	0	1	1	0	0	1	0	0	1	1	1	1	0	0	1	1	1	1	1	1	10	22	17	0	1	1
4359	2	26	0	2	0	3	1	1	1	1	0	0	0	0	0	1	1	0	0	0	0	0	0	1	1	0	0	1	0	0	1	1	1	1	0	0	1	1	1	1	1	1	10	22	17	0	1	1
238	2	29	0	1	0	3	1	1	1	1	0	0	0	0	0	0	1	0	0	0	1	0	0	1	1	0	0	1	0	0	0	1	0	1	1	1	1	0	1	1	1	0	11	20	14	0	1	1
1707	2	29	0	1	0	3	1	1	1	1	0	0	0	0	0	0	1	0	0	0	1	0	0	1	1	0	0	1	0	0	0	1	0	1	1	1	1	0	1	1	1	0	11	20	14	0	1	1
3176	2	29	0	1	0	3	1	1	1	1	0	0	0	0	0	0	1	0	0	0	1	0	0	1	1	0	0	1	0	0	0	1	0	1	1	1	1	0	1	1	1	0	11	20	14	0	1	1
147	2	21	0	1	0	3	1	1	1	1	1	1	1	1	1	0	1	0	0	1	0	0	0	1	1	0	0	1	0	0	0	1	1	1	0	1	1	1	0	1	1	1	17	24	18	1	1	1
1616	2	21	0	1	0	3	1	1	1	1	1	1	1	1	1	0	1	0	0	1	0	0	0	1	1	0	0	1	0	0	0	1	1	1	0	1	1	1	0	1	1	1	17	24	18	1	1	1
3085	2	21	0	1	0	3	1	1	1	1	1	1	1	1	1	0	1	0	0	1	0	0	0	1	1	0	0	1	0	0	0	1	1	1	0	1	1	1	0	1	1	1	17	24	18	1	1	1
359	2	19	0	1	1	3	2	2	1	0	1	1	0	1	1	0	0	0	0	0	0	0	0	1	1	0	1	0	1	0	0	1	1	1	1	0	1	1	1	1	1	0	11	20	15	0	1	1
1828	2	19	0	1	1	3	2	2	1	0	1	1	0	1	1	0	0	0	0	0	0	0	0	1	1	0	1	0	1	0	0	1	1	1	1	0	1	1	1	1	1	0	11	20	15	0	1	1
3297	2	19	0	1	1	3	2	2	1	0	1	1	0	1	1	0	0	0	0	0	0	0	0	1	1	0	1	0	1	0	0	1	1	1	1	0	1	1	1	1	1	0	11	20	15	0	1	1
600	2	33	0	1	1	3	2	1	1	1	0	1	0	0	1	1	0	0	0	0	0	0	0	1	1	0	1	1	1	1	1	1	1	1	1	0	1	0	1	1	1	0	11	18	10	0	1	0
2069	2	33	0	1	1	3	2	1	1	1	0	1	0	0	1	1	0	0	0	0	0	0	0	1	1	0	1	1	1	1	1	1	1	1	1	0	1	0	1	1	1	0	11	18	10	0	1	0
3538	2	33	0	1	1	3	2	1	1	1	0	1	0	0	1	1	0	0	0	0	0	0	0	1	1	0	1	1	1	1	1	1	1	1	1	0	1	0	1	1	1	0	11	18	10	0	1	0
554	2	19	0	1	0	3	4	2	1	1	0	1	1	1	0	1	1	0	1	0	0	0	0	1	1	0	1	1	1	1	1	1	1	1	0	0	0	1	1	1	1	0	18	20	11	1	1	0
2023	2	19	0	1	0	3	4	2	1	1	0	1	1	1	0	1	1	0	1	0	0	0	0	1	1	0	1	1	1	1	1	1	1	1	0	0	0	1	1	1	1	0	18	20	11	1	1	0
3492	2	19	0	1	0	3	4	2	1	1	0	1	1	1	0	1	1	0	1	0	0	0	0	1	1	0	1	1	1	1	1	1	1	1	0	0	0	1	1	1	1	0	18	20	11	1	1	0
527	2	22	0	1	0	3	2	1	1	1	0	0	0	0	0	0	1	1	0	0	0	0	0	1	1	0	1	1	1	1	0	1	1	1	1	1	1	1	1	1	1	0	11	20	14	0	1	1
1996	2	22	0	1	0	3	2	1	1	1	0	0	0	0	0	0	1	1	0	0	0	0	0	1	1	0	1	1	1	1	0	1	1	1	1	1	1	1	1	1	1	0	11	20	14	0	1	1
3465	2	22	0	1	0	3	2	1	1	1	0	0	0	0	0	0	1	1	0	0	0	0	0	1	1	0	1	1	1	1	0	1	1	1	1	1	1	1	1	1	1	0	11	20	14	0	1	1
348	2	19	0	1	0	3	2	2	1	1	1	1	0	0	1	0	0	0	0	0	0	0	0	1	1	0	1	1	1	1	0	1	1	1	0	0	1	1	1	1	1	0	10	22	15	0	1	1
1817	2	19	0	1	0	3	2	2	1	1	1	1	0	0	1	0	0	0	0	0	0	0	0	1	1	0	1	1	1	1	0	1	1	1	0	0	1	1	1	1	1	0	10	22	15	0	1	1
3286	2	19	0	1	0	3	2	2	1	1	1	1	0	0	1	0	0	0	0	0	0	0	0	1	1	0	1	1	1	1	0	1	1	1	0	0	1	1	1	1	1	0	10	22	15	0	1	1
1192	1	37	1	2	0	0	4	1	1	0	0	0	0	0	1	0	0	0	0	0	0	0	0	1	1	0	1	1	1	0	1	1	1	0	1	1	1	1	1	1	1	1	5	18	19	0	1	1
2661	1	37	1	2	0	0	4	1	1	0	0	0	0	0	1	0	0	0	0	0	0	0	0	1	1	0	1	1	1	0	1	1	1	0	1	1	1	1	1	1	1	1	5	18	19	0	1	1
4130	1	37	1	2	0	0	4	1	1	0	0	0	0	0	1	0	0	0	0	0	0	0	0	1	1	0	1	1	1	0	1	1	1	0	1	1	1	1	1	1	1	1	5	18	19	0	1	1
133	2	22	0	2	0	3	1	2	1	0	0	1	0	0	1	1	1	1	1	0	1	0	0	1	1	0	1	1	1	0	1	1	1	1	0	0	1	1	1	1	1	0	19	22	12	1	1	0
1602	2	22	0	2	0	3	1	2	1	0	0	1	0	0	1	1	1	1	1	0	1	0	0	1	1	0	1	1	1	0	1	1	1	1	0	0	1	1	1	1	1	0	19	22	12	1	1	0
3071	2	22	0	2	0	3	1	2	1	0	0	1	0	0	1	1	1	1	1	0	1	0	0	1	1	0	1	1	1	0	1	1	1	1	0	0	1	1	1	1	1	0	19	22	12	1	1	0
1208	2	61	1	2	1	0	4	1	1	0	0	0	0	0	1	0	1	0	1	0	0	0	0	1	1	0	1	1	1	0	0	0	0	1	1	1	1	1	1	1	1	1	9	18	19	0	1	1
2677	2	61	1	2	1	0	4	1	1	0	0	0	0	0	1	0	1	0	1	0	0	0	0	1	1	0	1	1	1	0	0	0	0	1	1	1	1	1	1	1	1	1	9	18	19	0	1	1
4146	2	61	1	2	1	0	4	1	1	0	0	0	0	0	1	0	1	0	1	0	0	0	0	1	1	0	1	1	1	0	0	0	0	1	1	1	1	1	1	1	1	1	9	18	19	0	1	1
1196	2	47	1	2	1	0	1	1	1	0	0	0	1	1	1	0	1	0	1	0	0	0	0	1	1	0	1	1	0	1	1	1	1	1	1	0	1	0	1	1	1	1	13	20	13	0	1	1
2665	2	47	1	2	1	0	1	1	1	0	0	0	1	1	1	0	1	0	1	0	0	0	0	1	1	0	1	1	0	1	1	1	1	1	1	0	1	0	1	1	1	1	13	20	13	0	1	1
4134	2	47	1	2	1	0	1	1	1	0	0	0	1	1	1	0	1	0	1	0	0	0	0	1	1	0	1	1	0	1	1	1	1	1	1	0	1	0	1	1	1	1	13	20	13	0	1	1
412	2	54	1	1	0	3	1	1	1	1	1	1	0	0	1	1	1	0	1	0	0	0	0	1	1	0	1	1	0	1	1	1	1	1	0	0	1	1	1	1	1	1	17	22	17	1	1	1
1881	2	54	1	1	0	3	1	1	1	1	1	1	0	0	1	1	1	0	1	0	0	0	0	1	1	0	1	1	0	1	1	1	1	1	0	0	1	1	1	1	1	1	17	22	17	1	1	1
3350	2	54	1	1	0	3	1	1	1	1	1	1	0	0	1	1	1	0	1	0	0	0	0	1	1	0	1	1	0	1	1	1	1	1	0	0	1	1	1	1	1	1	17	22	17	1	1	1
5	2	21	0	1	0	3	1	2	1	1	1	0	0	0	1	0	1	1	0	0	0	0	0	1	1	0	1	1	0	1	1	1	1	1	0	0	1	1	1	1	1	0	14	22	14	0	1	1
135	2	37	1	1	1	3	4	1	1	1	0	0	0	0	0	1	0	1	0	0	0	0	0	1	1	0	1	1	0	1	1	1	1	1	0	1	1	1	1	1	1	0	10	22	17	0	1	1
654	2	34	0	1	1	3	1	1	1	1	0	1	0	0	1	0	1	0	0	0	0	0	0	1	1	0	1	1	0	1	1	1	1	1	0	1	1	1	1	1	1	1	11	22	21	0	1	1
1474	2	21	0	1	0	3	1	2	1	1	1	0	0	0	1	0	1	1	0	0	0	0	0	1	1	0	1	1	0	1	1	1	1	1	0	0	1	1	1	1	1	0	14	22	14	0	1	1
1604	2	37	1	1	1	3	4	1	1	1	0	0	0	0	0	1	0	1	0	0	0	0	0	1	1	0	1	1	0	1	1	1	1	1	0	1	1	1	1	1	1	0	10	22	17	0	1	1
2123	2	34	0	1	1	3	1	1	1	1	0	1	0	0	1	0	1	0	0	0	0	0	0	1	1	0	1	1	0	1	1	1	1	1	0	1	1	1	1	1	1	1	11	22	21	0	1	1
2943	2	21	0	1	0	3	1	2	1	1	1	0	0	0	1	0	1	1	0	0	0	0	0	1	1	0	1	1	0	1	1	1	1	1	0	0	1	1	1	1	1	0	14	22	14	0	1	1
3073	2	37	1	1	1	3	4	1	1	1	0	0	0	0	0	1	0	1	0	0	0	0	0	1	1	0	1	1	0	1	1	1	1	1	0	1	1	1	1	1	1	0	10	22	17	0	1	1
3592	2	34	0	1	1	3	1	1	1	1	0	1	0	0	1	0	1	0	0	0	0	0	0	1	1	0	1	1	0	1	1	1	1	1	0	1	1	1	1	1	1	1	11	22	21	0	1	1
40	2	43	1	1	1	3	1	1	1	1	1	1	0	0	1	1	1	0	1	1	0	0	0	1	1	0	1	1	0	1	1	1	1	1	0	1	1	1	1	1	1	1	18	22	21	1	1	1
1509	2	43	1	1	1	3	1	1	1	1	1	1	0	0	1	1	1	0	1	1	0	0	0	1	1	0	1	1	0	1	1	1	1	1	0	1	1	1	1	1	1	1	18	22	21	1	1	1
2978	2	43	1	1	1	3	1	1	1	1	1	1	0	0	1	1	1	0	1	1	0	0	0	1	1	0	1	1	0	1	1	1	1	1	0	1	1	1	1	1	1	1	18	22	21	1	1	1
568	2	21	0	1	0	3	1	2	1	1	1	1	0	0	1	1	1	1	1	0	0	0	0	1	1	0	1	1	0	1	1	1	1	1	0	0	1	1	1	0	1	1	19	22	15	1	1	1
2037	2	21	0	1	0	3	1	2	1	1	1	1	0	0	1	1	1	1	1	0	0	0	0	1	1	0	1	1	0	1	1	1	1	1	0	0	1	1	1	0	1	1	19	22	15	1	1	1
3506	2	21	0	1	0	3	1	2	1	1	1	1	0	0	1	1	1	1	1	0	0	0	0	1	1	0	1	1	0	1	1	1	1	1	0	0	1	1	1	0	1	1	19	22	15	1	1	1
467	2	24	0	1	1	3	1	1	1	1	0	1	1	1	1	1	0	0	0	0	0	0	0	1	1	0	1	1	0	1	0	1	1	1	0	1	1	1	1	1	1	0	15	24	17	1	1	1
1936	2	24	0	1	1	3	1	1	1	1	0	1	1	1	1	1	0	0	0	0	0	0	0	1	1	0	1	1	0	1	0	1	1	1	0	1	1	1	1	1	1	0	15	24	17	1	1	1
3405	2	24	0	1	1	3	1	1	1	1	0	1	1	1	1	1	0	0	0	0	0	0	0	1	1	0	1	1	0	1	0	1	1	1	0	1	1	1	1	1	1	0	15	24	17	1	1	1
180	2	28	0	1	0	3	2	1	1	1	0	1	0	0	1	1	1	0	1	1	0	0	0	1	1	0	1	1	0	1	0	1	1	1	0	0	1	0	1	1	1	0	16	24	11	1	1	0
1649	2	28	0	1	0	3	2	1	1	1	0	1	0	0	1	1	1	0	1	1	0	0	0	1	1	0	1	1	0	1	0	1	1	1	0	0	1	0	1	1	1	0	16	24	11	1	1	0
3118	2	28	0	1	0	3	2	1	1	1	0	1	0	0	1	1	1	0	1	1	0	0	0	1	1	0	1	1	0	1	0	1	1	1	0	0	1	0	1	1	1	0	16	24	11	1	1	0
143	2	22	0	2	0	1	2	1	1	1	0	0	0	0	1	1	1	0	0	1	0	0	0	1	1	0	1	1	0	1	0	1	1	1	0	0	1	1	1	1	1	1	12	24	18	0	1	1
1612	2	22	0	2	0	1	2	1	1	1	0	0	0	0	1	1	1	0	0	1	0	0	0	1	1	0	1	1	0	1	0	1	1	1	0	0	1	1	1	1	1	1	12	24	18	0	1	1
3081	2	22	0	2	0	1	2	1	1	1	0	0	0	0	1	1	1	0	0	1	0	0	0	1	1	0	1	1	0	1	0	1	1	1	0	0	1	1	1	1	1	1	12	24	18	0	1	1
121	2	36	1	1	0	3	2	1	1	1	1	1	1	0	1	1	1	0	1	1	0	0	0	1	1	0	1	1	0	0	1	1	1	1	0	1	1	1	1	1	1	1	20	24	21	1	1	1
586	2	22	0	1	0	3	1	2	1	1	0	0	1	0	0	1	1	1	0	0	1	0	0	1	1	0	1	1	0	0	1	1	1	1	0	0	1	1	1	1	1	1	16	24	18	1	1	1
1590	2	36	1	1	0	3	2	1	1	1	1	1	1	0	1	1	1	0	1	1	0	0	0	1	1	0	1	1	0	0	1	1	1	1	0	1	1	1	1	1	1	1	20	24	21	1	1	1
2055	2	22	0	1	0	3	1	2	1	1	0	0	1	0	0	1	1	1	0	0	1	0	0	1	1	0	1	1	0	0	1	1	1	1	0	0	1	1	1	1	1	1	16	24	18	1	1	1
3059	2	36	1	1	0	3	2	1	1	1	1	1	1	0	1	1	1	0	1	1	0	0	0	1	1	0	1	1	0	0	1	1	1	1	0	1	1	1	1	1	1	1	20	24	21	1	1	1
3524	2	22	0	1	0	3	1	2	1	1	0	0	1	0	0	1	1	1	0	0	1	0	0	1	1	0	1	1	0	0	1	1	1	1	0	0	1	1	1	1	1	1	16	24	18	1	1	1
185	1	55	1	1	1	3	2	1	1	1	1	1	1	0	1	0	1	1	1	0	0	0	0	1	1	0	1	1	0	0	1	1	1	1	0	0	1	1	1	1	1	0	19	24	14	1	1	1
1654	1	55	1	1	1	3	2	1	1	1	1	1	1	0	1	0	1	1	1	0	0	0	0	1	1	0	1	1	0	0	1	1	1	1	0	0	1	1	1	1	1	0	19	24	14	1	1	1
3123	1	55	1	1	1	3	2	1	1	1	1	1	1	0	1	0	1	1	1	0	0	0	0	1	1	0	1	1	0	0	1	1	1	1	0	0	1	1	1	1	1	0	19	24	14	1	1	1
1386	2	21	0	1	0	3	2	2	1	1	0	0	0	0	0	0	0	0	0	0	0	0	1	0	0	0	0	1	0	1	1	1	0	0	1	0	0	1	1	1	1	1	7	12	12	0	0	0
2855	2	21	0	1	0	3	2	2	1	1	0	0	0	0	0	0	0	0	0	0	0	0	1	0	0	0	0	1	0	1	1	1	0	0	1	0	0	1	1	1	1	1	7	12	12	0	0	0
4324	2	21	0	1	0	3	2	2	1	1	0	0	0	0	0	0	0	0	0	0	0	0	1	0	0	0	0	1	0	1	1	1	0	0	1	0	0	1	1	1	1	1	7	12	12	0	0	0
1198	1	50	1	2	1	0	1	1	1	0	0	0	0	0	1	0	1	0	0	0	0	0	1	0	1	1	0	0	1	1	0	1	0	1	1	1	0	0	1	1	1	1	7	12	13	0	0	1
2667	1	50	1	2	1	0	1	1	1	0	0	0	0	0	1	0	1	0	0	0	0	0	1	0	1	1	0	0	1	1	0	1	0	1	1	1	0	0	1	1	1	1	7	12	13	0	0	1
4136	1	50	1	2	1	0	1	1	1	0	0	0	0	0	1	0	1	0	0	0	0	0	1	0	1	1	0	0	1	1	0	1	0	1	1	1	0	0	1	1	1	1	7	12	13	0	0	1
326	2	19	0	2	0	3	2	2	1	1	0	1	0	0	1	0	0	0	1	0	0	0	1	0	1	0	0	1	1	1	1	1	1	1	0	0	1	0	1	1	1	1	11	18	14	0	1	1
1795	2	19	0	2	0	3	2	2	1	1	0	1	0	0	1	0	0	0	1	0	0	0	1	0	1	0	0	1	1	1	1	1	1	1	0	0	1	0	1	1	1	1	11	18	14	0	1	1
3264	2	19	0	2	0	3	2	2	1	1	0	1	0	0	1	0	0	0	1	0	0	0	1	0	1	0	0	1	1	1	1	1	1	1	0	0	1	0	1	1	1	1	11	18	14	0	1	1
1224	1	60	1	2	0	1	1	1	1	0	0	0	0	0	1	0	0	0	1	0	0	0	1	0	1	0	0	1	1	0	1	0	0	0	1	0	1	1	1	1	1	0	7	12	13	0	0	1
2693	1	60	1	2	0	1	1	1	1	0	0	0	0	0	1	0	0	0	1	0	0	0	1	0	1	0	0	1	1	0	1	0	0	0	1	0	1	1	1	1	1	0	7	12	13	0	0	1
4162	1	60	1	2	0	1	1	1	1	0	0	0	0	0	1	0	0	0	1	0	0	0	1	0	1	0	0	1	1	0	1	0	0	0	1	0	1	1	1	1	1	0	7	12	13	0	0	1
341	2	21	0	1	0	3	1	2	1	0	0	0	0	0	0	0	0	0	0	0	0	0	1	0	1	0	0	1	1	0	1	1	1	1	1	0	1	0	1	1	1	0	4	18	11	0	1	0
1810	2	21	0	1	0	3	1	2	1	0	0	0	0	0	0	0	0	0	0	0	0	0	1	0	1	0	0	1	1	0	1	1	1	1	1	0	1	0	1	1	1	0	4	18	11	0	1	0
3279	2	21	0	1	0	3	1	2	1	0	0	0	0	0	0	0	0	0	0	0	0	0	1	0	1	0	0	1	1	0	1	1	1	1	1	0	1	0	1	1	1	0	4	18	11	0	1	0
1461	2	21	0	1	0	3	1	2	1	1	1	1	0	0	1	1	1	0	1	0	0	0	1	0	1	0	0	1	0	1	1	1	1	1	0	1	1	1	1	1	1	0	19	20	17	1	1	1
2930	2	21	0	1	0	3	1	2	1	1	1	1	0	0	1	1	1	0	1	0	0	0	1	0	1	0	0	1	0	1	1	1	1	1	0	1	1	1	1	1	1	0	19	20	17	1	1	1
4399	2	21	0	1	0	3	1	2	1	1	1	1	0	0	1	1	1	0	1	0	0	0	1	0	1	0	0	1	0	1	1	1	1	1	0	1	1	1	1	1	1	0	19	20	17	1	1	1
1428	2	22	0	1	0	3	1	2	1	1	1	1	0	0	1	1	0	1	1	0	0	0	1	0	1	0	0	1	0	1	1	1	1	1	0	1	1	0	1	1	1	0	18	20	14	1	1	1
2897	2	22	0	1	0	3	1	2	1	1	1	1	0	0	1	1	0	1	1	0	0	0	1	0	1	0	0	1	0	1	1	1	1	1	0	1	1	0	1	1	1	0	18	20	14	1	1	1
4366	2	22	0	1	0	3	1	2	1	1	1	1	0	0	1	1	0	1	1	0	0	0	1	0	1	0	0	1	0	1	1	1	1	1	0	1	1	0	1	1	1	0	18	20	14	1	1	1
401	1	24	0	1	0	3	4	2	1	1	0	0	0	0	1	1	0	1	1	0	0	0	1	0	1	0	0	1	0	1	1	1	1	1	0	1	1	1	1	1	1	1	14	20	21	0	1	1
1870	1	24	0	1	0	3	4	2	1	1	0	0	0	0	1	1	0	1	1	0	0	0	1	0	1	0	0	1	0	1	1	1	1	1	0	1	1	1	1	1	1	1	14	20	21	0	1	1
3339	1	24	0	1	0	3	4	2	1	1	0	0	0	0	1	1	0	1	1	0	0	0	1	0	1	0	0	1	0	1	1	1	1	1	0	1	1	1	1	1	1	1	14	20	21	0	1	1
1371	1	20	0	1	0	3	4	2	1	1	0	1	0	0	1	0	0	1	0	0	0	0	1	0	1	0	0	1	0	0	1	1	1	1	1	1	0	1	1	1	1	0	12	20	14	0	1	1
2840	1	20	0	1	0	3	4	2	1	1	0	1	0	0	1	0	0	1	0	0	0	0	1	0	1	0	0	1	0	0	1	1	1	1	1	1	0	1	1	1	1	0	12	20	14	0	1	1
4309	1	20	0	1	0	3	4	2	1	1	0	1	0	0	1	0	0	1	0	0	0	0	1	0	1	0	0	1	0	0	1	1	1	1	1	1	0	1	1	1	1	0	12	20	14	0	1	1
1427	2	21	0	1	0	3	1	2	1	1	0	1	0	0	1	1	0	0	1	0	0	0	1	0	1	0	0	1	0	0	1	1	1	1	0	0	1	0	1	1	1	0	14	22	11	0	1	0
2896	2	21	0	1	0	3	1	2	1	1	0	1	0	0	1	1	0	0	1	0	0	0	1	0	1	0	0	1	0	0	1	1	1	1	0	0	1	0	1	1	1	0	14	22	11	0	1	0
4365	2	21	0	1	0	3	1	2	1	1	0	1	0	0	1	1	0	0	1	0	0	0	1	0	1	0	0	1	0	0	1	1	1	1	0	0	1	0	1	1	1	0	14	22	11	0	1	0
41	2	20	0	2	0	1	1	1	1	1	1	0	0	0	1	1	0	0	0	0	0	0	1	0	1	0	0	1	0	0	1	1	1	1	0	0	1	1	1	1	1	0	11	22	13	0	1	1
1510	2	20	0	2	0	1	1	1	1	1	1	0	0	0	1	1	0	0	0	0	0	0	1	0	1	0	0	1	0	0	1	1	1	1	0	0	1	1	1	1	1	0	11	22	13	0	1	1
2979	2	20	0	2	0	1	1	1	1	1	1	0	0	0	1	1	0	0	0	0	0	0	1	0	1	0	0	1	0	0	1	1	1	1	0	0	1	1	1	1	1	0	11	22	13	0	1	1
1246	1	47	1	2	1	1	1	1	1	0	0	0	0	0	1	0	0	0	1	0	0	0	1	0	1	0	1	0	1	1	1	0	0	1	1	0	1	1	1	1	1	0	7	12	14	0	0	1
2715	1	47	1	2	1	1	1	1	1	0	0	0	0	0	1	0	0	0	1	0	0	0	1	0	1	0	1	0	1	1	1	0	0	1	1	0	1	1	1	1	1	0	7	12	14	0	0	1
4184	1	47	1	2	1	1	1	1	1	0	0	0	0	0	1	0	0	0	1	0	0	0	1	0	1	0	1	0	1	1	1	0	0	1	1	0	1	1	1	1	1	0	7	12	14	0	0	1
1268	1	47	1	2	1	1	1	1	1	0	0	0	0	0	1	0	1	0	1	0	0	0	1	0	1	0	1	0	0	0	1	0	1	1	0	0	1	1	1	1	1	0	9	20	14	0	1	1
2737	1	47	1	2	1	1	1	1	1	0	0	0	0	0	1	0	1	0	1	0	0	0	1	0	1	0	1	0	0	0	1	0	1	1	0	0	1	1	1	1	1	0	9	20	14	0	1	1
4206	1	47	1	2	1	1	1	1	1	0	0	0	0	0	1	0	1	0	1	0	0	0	1	0	1	0	1	0	0	0	1	0	1	1	0	0	1	1	1	1	1	0	9	20	14	0	1	1
1071	1	20	0	1	0	3	2	1	1	1	0	1	1	0	1	1	0	1	1	0	0	0	1	0	1	0	1	1	1	0	0	1	1	1	1	1	1	1	1	1	1	1	17	22	20	1	1	1
2540	1	20	0	1	0	3	2	1	1	1	0	1	1	0	1	1	0	1	1	0	0	0	1	0	1	0	1	1	1	0	0	1	1	1	1	1	1	1	1	1	1	1	17	22	20	1	1	1
4009	1	20	0	1	0	3	2	1	1	1	0	1	1	0	1	1	0	1	1	0	0	0	1	0	1	0	1	1	1	0	0	1	1	1	1	1	1	1	1	1	1	1	17	22	20	1	1	1
1176	1	52	1	2	1	0	1	1	1	0	0	0	0	0	1	0	0	0	1	0	0	0	1	0	1	0	1	1	1	0	0	1	1	1	1	0	1	0	1	1	1	0	7	22	10	0	1	0
2645	1	52	1	2	1	0	1	1	1	0	0	0	0	0	1	0	0	0	1	0	0	0	1	0	1	0	1	1	1	0	0	1	1	1	1	0	1	0	1	1	1	0	7	22	10	0	1	0
4114	1	52	1	2	1	0	1	1	1	0	0	0	0	0	1	0	0	0	1	0	0	0	1	0	1	0	1	1	1	0	0	1	1	1	1	0	1	0	1	1	1	0	7	22	10	0	1	0
163	2	22	0	1	0	3	4	1	1	1	1	1	0	1	0	0	1	0	0	1	0	0	1	0	1	0	1	1	0	1	1	1	1	1	0	0	1	1	1	1	1	0	15	22	14	1	1	1
1632	2	22	0	1	0	3	4	1	1	1	1	1	0	1	0	0	1	0	0	1	0	0	1	0	1	0	1	1	0	1	1	1	1	1	0	0	1	1	1	1	1	0	15	22	14	1	1	1
3101	2	22	0	1	0	3	4	1	1	1	1	1	0	1	0	0	1	0	0	1	0	0	1	0	1	0	1	1	0	1	1	1	1	1	0	0	1	1	1	1	1	0	15	22	14	1	1	1
1443	2	19	0	1	0	3	2	2	1	1	0	1	0	0	1	0	0	0	0	0	0	0	1	0	1	0	1	1	0	0	1	1	1	1	0	1	1	1	1	1	1	1	9	24	20	0	1	1
2912	2	19	0	1	0	3	2	2	1	1	0	1	0	0	1	0	0	0	0	0	0	0	1	0	1	0	1	1	0	0	1	1	1	1	0	1	1	1	1	1	1	1	9	24	20	0	1	1
4381	2	19	0	1	0	3	2	2	1	1	0	1	0	0	1	0	0	0	0	0	0	0	1	0	1	0	1	1	0	0	1	1	1	1	0	1	1	1	1	1	1	1	9	24	20	0	1	1
1244	1	53	1	2	1	1	1	1	1	0	0	0	0	0	1	0	0	0	1	0	0	0	1	1	0	1	1	0	1	1	1	0	0	0	0	0	1	1	1	1	1	0	7	10	14	0	0	1
2713	1	53	1	2	1	1	1	1	1	0	0	0	0	0	1	0	0	0	1	0	0	0	1	1	0	1	1	0	1	1	1	0	0	0	0	0	1	1	1	1	1	0	7	10	14	0	0	1
4182	1	53	1	2	1	1	1	1	1	0	0	0	0	0	1	0	0	0	1	0	0	0	1	1	0	1	1	0	1	1	1	0	0	0	0	0	1	1	1	1	1	0	7	10	14	0	0	1
424	1	20	0	1	0	3	1	1	1	1	0	0	0	1	0	0	0	0	1	0	1	0	1	1	0	1	1	0	1	0	0	0	1	1	1	0	1	1	1	1	1	0	12	16	13	0	0	1
1893	1	20	0	1	0	3	1	1	1	1	0	0	0	1	0	0	0	0	1	0	1	0	1	1	0	1	1	0	1	0	0	0	1	1	1	0	1	1	1	1	1	0	12	16	13	0	0	1
3362	1	20	0	1	0	3	1	1	1	1	0	0	0	1	0	0	0	0	1	0	1	0	1	1	0	1	1	0	1	0	0	0	1	1	1	0	1	1	1	1	1	0	12	16	13	0	0	1
1249	1	59	1	2	1	1	1	1	1	0	0	0	0	0	1	0	1	0	1	0	0	0	1	1	0	1	1	0	0	0	0	0	1	0	0	0	1	1	1	1	1	0	9	18	14	0	1	1
2718	1	59	1	2	1	1	1	1	1	0	0	0	0	0	1	0	1	0	1	0	0	0	1	1	0	1	1	0	0	0	0	0	1	0	0	0	1	1	1	1	1	0	9	18	14	0	1	1
4187	1	59	1	2	1	1	1	1	1	0	0	0	0	0	1	0	1	0	1	0	0	0	1	1	0	1	1	0	0	0	0	0	1	0	0	0	1	1	1	1	1	0	9	18	14	0	1	1
1177	1	46	1	2	1	1	1	1	1	0	0	0	0	0	1	0	0	0	1	0	0	0	1	1	0	1	1	1	0	0	0	0	1	1	1	0	1	1	1	1	1	1	7	20	16	0	1	1
2646	1	46	1	2	1	1	1	1	1	0	0	0	0	0	1	0	0	0	1	0	0	0	1	1	0	1	1	1	0	0	0	0	1	1	1	0	1	1	1	1	1	1	7	20	16	0	1	1
4115	1	46	1	2	1	1	1	1	1	0	0	0	0	0	1	0	0	0	1	0	0	0	1	1	0	1	1	1	0	0	0	0	1	1	1	0	1	1	1	1	1	1	7	20	16	0	1	1
1263	1	46	1	2	1	1	1	1	1	0	0	0	0	0	1	0	1	0	1	0	0	0	1	1	0	0	0	0	1	0	1	0	1	0	0	0	1	1	1	1	1	0	9	14	14	0	0	1
2732	1	46	1	2	1	1	1	1	1	0	0	0	0	0	1	0	1	0	1	0	0	0	1	1	0	0	0	0	1	0	1	0	1	0	0	0	1	1	1	1	1	0	9	14	14	0	0	1
4201	1	46	1	2	1	1	1	1	1	0	0	0	0	0	1	0	1	0	1	0	0	0	1	1	0	0	0	0	1	0	1	0	1	0	0	0	1	1	1	1	1	0	9	14	14	0	0	1
1041	2	18	0	1	0	1	1	2	1	1	0	0	0	0	0	0	1	0	1	0	0	0	1	1	0	0	0	1	1	0	1	1	0	1	0	0	0	1	1	1	1	0	10	18	9	0	1	0
2510	2	18	0	1	0	1	1	2	1	1	0	0	0	0	0	0	1	0	1	0	0	0	1	1	0	0	0	1	1	0	1	1	0	1	0	0	0	1	1	1	1	0	10	18	9	0	1	0
3979	2	18	0	1	0	1	1	2	1	1	0	0	0	0	0	0	1	0	1	0	0	0	1	1	0	0	0	1	1	0	1	1	0	1	0	0	0	1	1	1	1	0	10	18	9	0	1	0
636	1	22	0	1	0	3	1	2	1	1	1	1	0	0	1	1	0	0	1	1	1	0	1	1	0	0	0	1	1	0	1	1	1	1	0	1	1	1	1	1	1	0	18	20	16	1	1	1
2105	1	22	0	1	0	3	1	2	1	1	1	1	0	0	1	1	0	0	1	1	1	0	1	1	0	0	0	1	1	0	1	1	1	1	0	1	1	1	1	1	1	0	18	20	16	1	1	1
3574	1	22	0	1	0	3	1	2	1	1	1	1	0	0	1	1	0	0	1	1	1	0	1	1	0	0	0	1	1	0	1	1	1	1	0	1	1	1	1	1	1	0	18	20	16	1	1	1
61	2	21	0	1	0	1	2	2	1	1	0	1	1	1	1	1	1	1	1	1	0	0	1	1	0	0	0	1	1	0	0	1	1	1	0	1	1	1	1	1	1	1	23	22	18	2	1	1
1530	2	21	0	1	0	1	2	2	1	1	0	1	1	1	1	1	1	1	1	1	0	0	1	1	0	0	0	1	1	0	0	1	1	1	0	1	1	1	1	1	1	1	23	22	18	2	1	1
2999	2	21	0	1	0	1	2	2	1	1	0	1	1	1	1	1	1	1	1	1	0	0	1	1	0	0	0	1	1	0	0	1	1	1	0	1	1	1	1	1	1	1	23	22	18	2	1	1
30	1	50	1	1	0	3	1	1	1	1	0	0	0	0	0	0	0	1	0	0	0	0	1	1	0	0	0	1	0	1	1	1	1	1	1	0	0	0	1	1	1	0	8	18	8	0	1	0
1499	1	50	1	1	0	3	1	1	1	1	0	0	0	0	0	0	0	1	0	0	0	0	1	1	0	0	0	1	0	1	1	1	1	1	1	0	0	0	1	1	1	0	8	18	8	0	1	0
2968	1	50	1	1	0	3	1	1	1	1	0	0	0	0	0	0	0	1	0	0	0	0	1	1	0	0	0	1	0	1	1	1	1	1	1	0	0	0	1	1	1	0	8	18	8	0	1	0
1267	1	37	1	2	0	0	1	1	1	0	0	0	0	1	1	0	0	0	1	0	0	0	1	1	0	0	0	1	0	0	1	0	1	1	0	0	0	1	1	1	1	0	9	20	11	0	1	0
2736	1	37	1	2	0	0	1	1	1	0	0	0	0	1	1	0	0	0	1	0	0	0	1	1	0	0	0	1	0	0	1	0	1	1	0	0	0	1	1	1	1	0	9	20	11	0	1	0
4205	1	37	1	2	0	0	1	1	1	0	0	0	0	1	1	0	0	0	1	0	0	0	1	1	0	0	0	1	0	0	1	0	1	1	0	0	0	1	1	1	1	0	9	20	11	0	1	0
66	2	24	0	1	0	3	2	2	1	1	0	0	0	0	0	0	1	1	0	0	0	0	1	1	0	0	0	1	0	0	1	1	1	1	0	1	1	1	1	1	1	1	10	22	20	0	1	1
1535	2	24	0	1	0	3	2	2	1	1	0	0	0	0	0	0	1	1	0	0	0	0	1	1	0	0	0	1	0	0	1	1	1	1	0	1	1	1	1	1	1	1	10	22	20	0	1	1
3004	2	24	0	1	0	3	2	2	1	1	0	0	0	0	0	0	1	1	0	0	0	0	1	1	0	0	0	1	0	0	1	1	1	1	0	1	1	1	1	1	1	1	10	22	20	0	1	1
208	2	22	0	1	0	3	1	1	1	1	0	0	0	0	1	1	1	0	1	0	0	0	1	1	0	0	0	1	0	0	0	1	1	1	0	0	0	0	1	1	1	0	13	24	8	0	1	0
1677	2	22	0	1	0	3	1	1	1	1	0	0	0	0	1	1	1	0	1	0	0	0	1	1	0	0	0	1	0	0	0	1	1	1	0	0	0	0	1	1	1	0	13	24	8	0	1	0
3146	2	22	0	1	0	3	1	1	1	1	0	0	0	0	1	1	1	0	1	0	0	0	1	1	0	0	0	1	0	0	0	1	1	1	0	0	0	0	1	1	1	0	13	24	8	0	1	0
1242	1	45	1	2	1	0	1	1	1	0	0	0	0	0	1	0	0	0	1	0	0	0	1	1	0	0	1	1	1	0	1	0	1	1	0	0	1	1	1	1	1	0	7	20	13	0	1	1
2711	1	45	1	2	1	0	1	1	1	0	0	0	0	0	1	0	0	0	1	0	0	0	1	1	0	0	1	1	1	0	1	0	1	1	0	0	1	1	1	1	1	0	7	20	13	0	1	1
4180	1	45	1	2	1	0	1	1	1	0	0	0	0	0	1	0	0	0	1	0	0	0	1	1	0	0	1	1	1	0	1	0	1	1	0	0	1	1	1	1	1	0	7	20	13	0	1	1
1433	1	23	0	1	0	3	1	1	1	1	0	0	0	0	1	0	0	0	0	0	0	0	1	1	0	0	1	1	1	0	1	1	1	1	0	0	0	1	1	1	1	0	7	22	11	0	1	0
2902	1	23	0	1	0	3	1	1	1	1	0	0	0	0	1	0	0	0	0	0	0	0	1	1	0	0	1	1	1	0	1	1	1	1	0	0	0	1	1	1	1	0	7	22	11	0	1	0
4371	1	23	0	1	0	3	1	1	1	1	0	0	0	0	1	0	0	0	0	0	0	0	1	1	0	0	1	1	1	0	1	1	1	1	0	0	0	1	1	1	1	0	7	22	11	0	1	0
122	2	21	0	1	0	3	1	2	1	1	0	0	0	0	0	1	1	1	0	0	0	0	1	1	0	0	1	1	0	1	1	1	1	1	1	1	0	1	1	1	1	1	12	20	18	0	1	1
1591	2	21	0	1	0	3	1	2	1	1	0	0	0	0	0	1	1	1	0	0	0	0	1	1	0	0	1	1	0	1	1	1	1	1	1	1	0	1	1	1	1	1	12	20	18	0	1	1
3060	2	21	0	1	0	3	1	2	1	1	0	0	0	0	0	1	1	1	0	0	0	0	1	1	0	0	1	1	0	1	1	1	1	1	1	1	0	1	1	1	1	1	12	20	18	0	1	1
708	1	30	0	1	1	3	4	1	1	1	0	0	0	0	0	0	1	1	0	0	0	0	1	1	0	0	1	1	0	1	1	1	1	1	0	0	1	1	1	1	1	1	9	22	18	0	1	1
2177	1	30	0	1	1	3	4	1	1	1	0	0	0	0	0	0	1	1	0	0	0	0	1	1	0	0	1	1	0	1	1	1	1	1	0	0	1	1	1	1	1	1	9	22	18	0	1	1
3646	1	30	0	1	1	3	4	1	1	1	0	0	0	0	0	0	1	1	0	0	0	0	1	1	0	0	1	1	0	1	1	1	1	1	0	0	1	1	1	1	1	1	9	22	18	0	1	1
496	1	23	0	1	0	3	1	1	1	1	0	0	0	0	0	1	1	1	0	0	0	0	1	1	0	0	1	1	0	1	0	1	1	0	0	0	0	1	1	1	1	0	12	22	12	0	1	0
1965	1	23	0	1	0	3	1	1	1	1	0	0	0	0	0	1	1	1	0	0	0	0	1	1	0	0	1	1	0	1	0	1	1	0	0	0	0	1	1	1	1	0	12	22	12	0	1	0
3434	1	23	0	1	0	3	1	1	1	1	0	0	0	0	0	1	1	1	0	0	0	0	1	1	0	0	1	1	0	1	0	1	1	0	0	0	0	1	1	1	1	0	12	22	12	0	1	0
1222	1	36	1	2	1	1	1	1	1	0	0	0	0	1	1	0	1	0	1	0	0	0	1	1	1	1	0	0	1	1	1	1	1	1	0	0	1	1	1	1	1	0	11	16	12	0	0	0
2691	1	36	1	2	1	1	1	1	1	0	0	0	0	1	1	0	1	0	1	0	0	0	1	1	1	1	0	0	1	1	1	1	1	1	0	0	1	1	1	1	1	0	11	16	12	0	0	0
4160	1	36	1	2	1	1	1	1	1	0	0	0	0	1	1	0	1	0	1	0	0	0	1	1	1	1	0	0	1	1	1	1	1	1	0	0	1	1	1	1	1	0	11	16	12	0	0	0
1233	2	44	1	2	0	1	2	1	1	1	1	0	0	0	1	0	0	1	0	0	0	0	1	1	1	1	0	0	1	1	1	1	1	1	0	1	1	1	1	1	1	1	12	16	20	0	0	1
2702	2	44	1	2	0	1	2	1	1	1	1	0	0	0	1	0	0	1	0	0	0	0	1	1	1	1	0	0	1	1	1	1	1	1	0	1	1	1	1	1	1	1	12	16	20	0	0	1
4171	2	44	1	2	0	1	2	1	1	1	1	0	0	0	1	0	0	1	0	0	0	0	1	1	1	1	0	0	1	1	1	1	1	1	0	1	1	1	1	1	1	1	12	16	20	0	0	1
116	1	29	0	1	0	1	4	1	1	1	1	1	1	0	1	0	0	0	1	0	0	0	1	1	1	1	0	0	1	0	1	1	1	1	0	1	1	1	1	1	1	0	15	18	15	1	1	1
1585	1	29	0	1	0	1	4	1	1	1	1	1	1	0	1	0	0	0	1	0	0	0	1	1	1	1	0	0	1	0	1	1	1	1	0	1	1	1	1	1	1	0	15	18	15	1	1	1
3054	1	29	0	1	0	1	4	1	1	1	1	1	1	0	1	0	0	0	1	0	0	0	1	1	1	1	0	0	1	0	1	1	1	1	0	1	1	1	1	1	1	0	15	18	15	1	1	1
1201	1	47	1	2	0	0	1	1	1	0	0	0	0	0	1	0	1	0	0	0	0	0	1	1	1	1	0	0	0	1	1	1	0	0	1	0	1	0	1	1	1	0	7	12	10	0	0	0
2670	1	47	1	2	0	0	1	1	1	0	0	0	0	0	1	0	1	0	0	0	0	0	1	1	1	1	0	0	0	1	1	1	0	0	1	0	1	0	1	1	1	0	7	12	10	0	0	0
4139	1	47	1	2	0	0	1	1	1	0	0	0	0	0	1	0	1	0	0	0	0	0	1	1	1	1	0	0	0	1	1	1	0	0	1	0	1	0	1	1	1	0	7	12	10	0	0	0
1307	1	40	1	2	0	0	1	1	1	0	0	0	0	0	1	0	1	0	1	0	0	0	1	1	1	1	0	0	0	1	0	1	0	0	1	0	0	1	1	1	1	0	9	14	11	0	0	0
2776	1	40	1	2	0	0	1	1	1	0	0	0	0	0	1	0	1	0	1	0	0	0	1	1	1	1	0	0	0	1	0	1	0	0	1	0	0	1	1	1	1	0	9	14	11	0	0	0
4245	1	40	1	2	0	0	1	1	1	0	0	0	0	0	1	0	1	0	1	0	0	0	1	1	1	1	0	0	0	1	0	1	0	0	1	0	0	1	1	1	1	0	9	14	11	0	0	0
1270	1	42	1	2	1	1	1	1	1	0	0	0	0	0	1	0	0	0	1	0	0	0	1	1	1	1	0	0	0	0	1	0	0	0	0	0	0	1	1	1	1	0	7	14	11	0	0	0
2739	1	42	1	2	1	1	1	1	1	0	0	0	0	0	1	0	0	0	1	0	0	0	1	1	1	1	0	0	0	0	1	0	0	0	0	0	0	1	1	1	1	0	7	14	11	0	0	0
4208	1	42	1	2	1	1	1	1	1	0	0	0	0	0	1	0	0	0	1	0	0	0	1	1	1	1	0	0	0	0	1	0	0	0	0	0	0	1	1	1	1	0	7	14	11	0	0	0
508	2	21	0	1	0	3	1	2	1	1	0	0	0	1	1	0	1	1	1	1	0	0	1	1	1	1	0	1	1	1	0	1	0	1	0	0	1	0	1	1	1	1	15	18	15	1	1	1
1977	2	21	0	1	0	3	1	2	1	1	0	0	0	1	1	0	1	1	1	1	0	0	1	1	1	1	0	1	1	1	0	1	0	1	0	0	1	0	1	1	1	1	15	18	15	1	1	1
3446	2	21	0	1	0	3	1	2	1	1	0	0	0	1	1	0	1	1	1	1	0	0	1	1	1	1	0	1	1	1	0	1	0	1	0	0	1	0	1	1	1	1	15	18	15	1	1	1
478	1	18	0	1	0	1	1	2	1	1	0	1	1	0	1	0	1	0	0	0	0	0	1	1	1	1	0	1	1	0	1	0	1	1	0	0	1	0	1	1	1	0	13	18	8	0	1	0
1947	1	18	0	1	0	1	1	2	1	1	0	1	1	0	1	0	1	0	0	0	0	0	1	1	1	1	0	1	1	0	1	0	1	1	0	0	1	0	1	1	1	0	13	18	8	0	1	0
3416	1	18	0	1	0	1	1	2	1	1	0	1	1	0	1	0	1	0	0	0	0	0	1	1	1	1	0	1	1	0	1	0	1	1	0	0	1	0	1	1	1	0	13	18	8	0	1	0
559	2	18	0	2	0	3	4	1	1	1	1	1	1	1	1	0	1	0	1	0	0	0	1	1	1	1	0	1	1	0	0	1	1	1	0	0	1	1	1	1	1	1	20	22	17	1	1	1
2028	2	18	0	2	0	3	4	1	1	1	1	1	1	1	1	0	1	0	1	0	0	0	1	1	1	1	0	1	1	0	0	1	1	1	0	0	1	1	1	1	1	1	20	22	17	1	1	1
3497	2	18	0	2	0	3	4	1	1	1	1	1	1	1	1	0	1	0	1	0	0	0	1	1	1	1	0	1	1	0	0	1	1	1	0	0	1	1	1	1	1	1	20	22	17	1	1	1
1297	1	52	1	2	0	0	1	1	1	0	0	0	0	0	1	0	1	0	1	0	0	0	1	1	1	1	0	1	0	0	1	1	1	1	1	0	0	1	1	1	1	0	9	20	11	0	1	0
2766	1	52	1	2	0	0	1	1	1	0	0	0	0	0	1	0	1	0	1	0	0	0	1	1	1	1	0	1	0	0	1	1	1	1	1	0	0	1	1	1	1	0	9	20	11	0	1	0
4235	1	52	1	2	0	0	1	1	1	0	0	0	0	0	1	0	1	0	1	0	0	0	1	1	1	1	0	1	0	0	1	1	1	1	1	0	0	1	1	1	1	0	9	20	11	0	1	0
1178	1	40	1	2	1	0	4	1	1	0	0	0	0	0	1	0	0	0	0	0	0	0	1	1	1	1	1	0	1	1	1	1	1	1	1	0	0	1	1	1	1	0	5	16	10	0	0	0
2647	1	40	1	2	1	0	4	1	1	0	0	0	0	0	1	0	0	0	0	0	0	0	1	1	1	1	1	0	1	1	1	1	1	1	1	0	0	1	1	1	1	0	5	16	10	0	0	0
4116	1	40	1	2	1	0	4	1	1	0	0	0	0	0	1	0	0	0	0	0	0	0	1	1	1	1	1	0	1	1	1	1	1	1	1	0	0	1	1	1	1	0	5	16	10	0	0	0
1161	1	40	1	2	0	3	1	1	1	1	0	0	0	0	1	0	0	0	0	0	0	0	1	1	1	1	1	1	1	1	0	1	1	1	1	0	1	1	1	1	1	0	7	20	13	0	1	1
2630	1	40	1	2	0	3	1	1	1	1	0	0	0	0	1	0	0	0	0	0	0	0	1	1	1	1	1	1	1	1	0	1	1	1	1	0	1	1	1	1	1	0	7	20	13	0	1	1
4099	1	40	1	2	0	3	1	1	1	1	0	0	0	0	1	0	0	0	0	0	0	0	1	1	1	1	1	1	1	1	0	1	1	1	1	0	1	1	1	1	1	0	7	20	13	0	1	1
1395	1	24	0	1	0	3	2	2	1	1	0	0	0	1	1	0	1	0	1	0	0	0	1	1	1	1	1	1	1	1	0	1	1	1	1	1	1	0	1	1	1	1	13	20	18	0	1	1
2864	1	24	0	1	0	3	2	2	1	1	0	0	0	1	1	0	1	0	1	0	0	0	1	1	1	1	1	1	1	1	0	1	1	1	1	1	1	0	1	1	1	1	13	20	18	0	1	1
4333	1	24	0	1	0	3	2	2	1	1	0	0	0	1	1	0	1	0	1	0	0	0	1	1	1	1	1	1	1	1	0	1	1	1	1	1	1	0	1	1	1	1	13	20	18	0	1	1
1017	1	36	1	1	1	3	2	1	1	1	0	0	0	1	1	0	0	0	0	0	0	0	1	1	1	1	1	1	1	1	0	1	1	1	1	1	1	1	1	1	1	0	9	20	15	0	1	1
2486	1	36	1	1	1	3	2	1	1	1	0	0	0	1	1	0	0	0	0	0	0	0	1	1	1	1	1	1	1	1	0	1	1	1	1	1	1	1	1	1	1	0	9	20	15	0	1	1
3955	1	36	1	1	1	3	2	1	1	1	0	0	0	1	1	0	0	0	0	0	0	0	1	1	1	1	1	1	1	1	0	1	1	1	1	1	1	1	1	1	1	0	9	20	15	0	1	1
765	1	21	0	1	0	1	3	1	1	0	0	0	1	0	1	0	0	0	1	0	0	0	1	1	1	1	1	1	1	1	0	1	1	1	1	1	1	1	1	1	1	1	9	20	18	0	1	1
2234	1	21	0	1	0	1	3	1	1	0	0	0	1	0	1	0	0	0	1	0	0	0	1	1	1	1	1	1	1	1	0	1	1	1	1	1	1	1	1	1	1	1	9	20	18	0	1	1
3703	1	21	0	1	0	1	3	1	1	0	0	0	1	0	1	0	0	0	1	0	0	0	1	1	1	1	1	1	1	1	0	1	1	1	1	1	1	1	1	1	1	1	9	20	18	0	1	1
1277	2	37	1	2	0	0	4	1	1	0	0	0	0	0	1	0	1	0	1	0	0	0	1	1	1	1	1	1	1	0	1	0	0	0	1	0	1	1	1	1	1	0	9	14	14	0	0	1
2746	2	37	1	2	0	0	4	1	1	0	0	0	0	0	1	0	1	0	1	0	0	0	1	1	1	1	1	1	1	0	1	0	0	0	1	0	1	1	1	1	1	0	9	14	14	0	0	1
4215	2	37	1	2	0	0	4	1	1	0	0	0	0	0	1	0	1	0	1	0	0	0	1	1	1	1	1	1	1	0	1	0	0	0	1	0	1	1	1	1	1	0	9	14	14	0	0	1
1279	1	47	1	2	0	0	1	1	1	0	0	0	0	0	1	0	1	0	1	0	0	0	1	1	1	1	1	1	1	0	1	0	0	1	1	0	1	1	1	1	1	0	9	16	14	0	0	1
2748	1	47	1	2	0	0	1	1	1	0	0	0	0	0	1	0	1	0	1	0	0	0	1	1	1	1	1	1	1	0	1	0	0	1	1	0	1	1	1	1	1	0	9	16	14	0	0	1
4217	1	47	1	2	0	0	1	1	1	0	0	0	0	0	1	0	1	0	1	0	0	0	1	1	1	1	1	1	1	0	1	0	0	1	1	0	1	1	1	1	1	0	9	16	14	0	0	1
1247	1	48	1	2	0	0	4	1	1	0	0	0	0	1	1	0	1	0	1	0	0	0	1	1	1	1	1	1	1	0	1	0	1	0	0	0	1	1	1	1	1	1	11	18	17	0	1	1
2716	1	48	1	2	0	0	4	1	1	0	0	0	0	1	1	0	1	0	1	0	0	0	1	1	1	1	1	1	1	0	1	0	1	0	0	0	1	1	1	1	1	1	11	18	17	0	1	1
4185	1	48	1	2	0	0	4	1	1	0	0	0	0	1	1	0	1	0	1	0	0	0	1	1	1	1	1	1	1	0	1	0	1	0	0	0	1	1	1	1	1	1	11	18	17	0	1	1
1300	2	38	1	2	1	0	1	1	1	0	0	0	0	0	1	0	1	0	1	0	0	0	1	1	1	1	1	1	1	0	1	1	0	0	1	0	0	1	1	1	1	0	9	16	11	0	0	0
2769	2	38	1	2	1	0	1	1	1	0	0	0	0	0	1	0	1	0	1	0	0	0	1	1	1	1	1	1	1	0	1	1	0	0	1	0	0	1	1	1	1	0	9	16	11	0	0	0
4238	2	38	1	2	1	0	1	1	1	0	0	0	0	0	1	0	1	0	1	0	0	0	1	1	1	1	1	1	1	0	1	1	0	0	1	0	0	1	1	1	1	0	9	16	11	0	0	0
344	1	22	0	2	1	0	3	1	1	1	1	0	0	0	1	0	0	0	0	1	0	0	1	1	1	1	1	1	1	0	0	1	0	1	1	1	0	0	0	1	1	0	13	20	7	0	1	0
1813	1	22	0	2	1	0	3	1	1	1	1	0	0	0	1	0	0	0	0	1	0	0	1	1	1	1	1	1	1	0	0	1	0	1	1	1	0	0	0	1	1	0	13	20	7	0	1	0
3282	1	22	0	2	1	0	3	1	1	1	1	0	0	0	1	0	0	0	0	1	0	0	1	1	1	1	1	1	1	0	0	1	0	1	1	1	0	0	0	1	1	0	13	20	7	0	1	0
1273	2	38	1	2	0	0	1	1	1	0	0	0	0	0	1	0	1	0	1	0	0	0	1	1	1	1	1	1	0	1	1	0	0	1	1	0	0	1	1	1	1	0	9	16	10	0	0	0
2742	2	38	1	2	0	0	1	1	1	0	0	0	0	0	1	0	1	0	1	0	0	0	1	1	1	1	1	1	0	1	1	0	0	1	1	0	0	1	1	1	1	0	9	16	10	0	0	0
4211	2	38	1	2	0	0	1	1	1	0	0	0	0	0	1	0	1	0	1	0	0	0	1	1	1	1	1	1	0	1	1	0	0	1	1	0	0	1	1	1	1	0	9	16	10	0	0	0
1150	2	18	0	2	0	3	1	1	1	1	0	0	0	0	1	0	1	0	1	1	0	0	1	1	1	1	1	1	0	1	1	1	1	1	0	1	1	1	1	1	1	0	12	22	16	0	1	1
2619	2	18	0	2	0	3	1	1	1	1	0	0	0	0	1	0	1	0	1	1	0	0	1	1	1	1	1	1	0	1	1	1	1	1	0	1	1	1	1	1	1	0	12	22	16	0	1	1
4088	2	18	0	2	0	3	1	1	1	1	0	0	0	0	1	0	1	0	1	1	0	0	1	1	1	1	1	1	0	1	1	1	1	1	0	1	1	1	1	1	1	0	12	22	16	0	1	1
346	2	20	0	1	1	1	2	1	1	1	0	0	0	0	1	0	0	1	1	1	0	0	1	1	1	0	0	0	1	1	1	0	0	0	1	0	1	0	1	1	1	0	11	10	8	0	0	0
1815	2	20	0	1	1	1	2	1	1	1	0	0	0	0	1	0	0	1	1	1	0	0	1	1	1	0	0	0	1	1	1	0	0	0	1	0	1	0	1	1	1	0	11	10	8	0	0	0
3284	2	20	0	1	1	1	2	1	1	1	0	0	0	0	1	0	0	1	1	1	0	0	1	1	1	0	0	0	1	1	1	0	0	0	1	0	1	0	1	1	1	0	11	10	8	0	0	0
1250	2	61	1	2	1	0	1	1	1	0	0	0	0	0	1	0	1	0	1	0	0	0	1	1	1	0	0	0	1	1	1	0	0	0	0	0	1	1	1	1	1	0	9	12	14	0	0	1
2719	2	61	1	2	1	0	1	1	1	0	0	0	0	0	1	0	1	0	1	0	0	0	1	1	1	0	0	0	1	1	1	0	0	0	0	0	1	1	1	1	1	0	9	12	14	0	0	1
4188	2	61	1	2	1	0	1	1	1	0	0	0	0	0	1	0	1	0	1	0	0	0	1	1	1	0	0	0	1	1	1	0	0	0	0	0	1	1	1	1	1	0	9	12	14	0	0	1
1154	1	32	0	2	0	1	1	1	1	1	0	0	0	0	1	0	0	0	1	0	0	0	1	1	1	0	0	0	1	1	1	1	0	1	1	0	1	0	1	1	1	0	12	14	9	0	0	0
2623	1	32	0	2	0	1	1	1	1	1	0	0	0	0	1	0	0	0	1	0	0	0	1	1	1	0	0	0	1	1	1	1	0	1	1	0	1	0	1	1	1	0	12	14	9	0	0	0
4092	1	32	0	2	0	1	1	1	1	1	0	0	0	0	1	0	0	0	1	0	0	0	1	1	1	0	0	0	1	1	1	1	0	1	1	0	1	0	1	1	1	0	12	14	9	0	0	0
372	2	23	0	1	0	3	1	2	1	1	0	1	0	0	1	1	0	0	1	0	0	0	1	1	1	0	0	0	1	1	0	1	0	1	1	0	1	0	1	1	1	1	14	16	12	0	0	0
1841	2	23	0	1	0	3	1	2	1	1	0	1	0	0	1	1	0	0	1	0	0	0	1	1	1	0	0	0	1	1	0	1	0	1	1	0	1	0	1	1	1	1	14	16	12	0	0	0
3310	2	23	0	1	0	3	1	2	1	1	0	1	0	0	1	1	0	0	1	0	0	0	1	1	1	0	0	0	1	1	0	1	0	1	1	0	1	0	1	1	1	1	14	16	12	0	0	0
621	1	18	0	1	0	1	1	2	1	0	0	0	0	0	1	0	1	1	0	0	0	0	1	1	1	0	0	0	1	1	0	1	0	1	1	0	0	1	1	1	1	1	9	16	13	0	0	1
2090	1	18	0	1	0	1	1	2	1	0	0	0	0	0	1	0	1	1	0	0	0	0	1	1	1	0	0	0	1	1	0	1	0	1	1	0	0	1	1	1	1	1	9	16	13	0	0	1
3559	1	18	0	1	0	1	1	2	1	0	0	0	0	0	1	0	1	1	0	0	0	0	1	1	1	0	0	0	1	1	0	1	0	1	1	0	0	1	1	1	1	1	9	16	13	0	0	1
18	2	23	0	1	0	3	1	1	1	1	1	1	1	0	1	0	1	0	0	1	1	0	1	1	1	0	0	0	1	1	0	1	0	1	0	1	1	1	1	1	1	0	19	18	15	1	1	1
1487	2	23	0	1	0	3	1	1	1	1	1	1	1	0	1	0	1	0	0	1	1	0	1	1	1	0	0	0	1	1	0	1	0	1	0	1	1	1	1	1	1	0	19	18	15	1	1	1
2956	2	23	0	1	0	3	1	1	1	1	1	1	1	0	1	0	1	0	0	1	1	0	1	1	1	0	0	0	1	1	0	1	0	1	0	1	1	1	1	1	1	0	19	18	15	1	1	1
744	1	19	0	2	0	1	1	2	1	0	1	0	0	0	1	0	1	0	1	0	1	0	1	1	1	0	0	0	1	1	0	1	1	1	0	0	1	1	1	1	1	0	16	20	13	1	1	1
2213	1	19	0	2	0	1	1	2	1	0	1	0	0	0	1	0	1	0	1	0	1	0	1	1	1	0	0	0	1	1	0	1	1	1	0	0	1	1	1	1	1	0	16	20	13	1	1	1
3682	1	19	0	2	0	1	1	2	1	0	1	0	0	0	1	0	1	0	1	0	1	0	1	1	1	0	0	0	1	1	0	1	1	1	0	0	1	1	1	1	1	0	16	20	13	1	1	1
1225	1	39	1	2	0	0	1	1	1	0	0	0	0	0	1	0	1	0	1	0	0	0	1	1	1	0	0	0	1	0	1	0	1	0	1	0	1	1	1	1	1	0	9	14	13	0	0	1
2694	1	39	1	2	0	0	1	1	1	0	0	0	0	0	1	0	1	0	1	0	0	0	1	1	1	0	0	0	1	0	1	0	1	0	1	0	1	1	1	1	1	0	9	14	13	0	0	1
4163	1	39	1	2	0	0	1	1	1	0	0	0	0	0	1	0	1	0	1	0	0	0	1	1	1	0	0	0	1	0	1	0	1	0	1	0	1	1	1	1	1	0	9	14	13	0	0	1
1223	2	40	1	2	1	0	4	1	1	0	0	0	0	0	1	0	0	0	1	0	0	0	1	1	1	0	0	0	1	0	1	0	1	1	1	0	1	1	1	1	1	0	7	16	12	0	0	0
2692	2	40	1	2	1	0	4	1	1	0	0	0	0	0	1	0	0	0	1	0	0	0	1	1	1	0	0	0	1	0	1	0	1	1	1	0	1	1	1	1	1	0	7	16	12	0	0	0
4161	2	40	1	2	1	0	4	1	1	0	0	0	0	0	1	0	0	0	1	0	0	0	1	1	1	0	0	0	1	0	1	0	1	1	1	0	1	1	1	1	1	0	7	16	12	0	0	0
334	2	20	0	1	0	0	1	1	1	0	0	0	0	0	1	0	1	0	0	0	0	0	1	1	1	0	0	0	1	0	1	1	1	1	1	0	1	1	1	1	1	1	7	18	17	0	1	1
1803	2	20	0	1	0	0	1	1	1	0	0	0	0	0	1	0	1	0	0	0	0	0	1	1	1	0	0	0	1	0	1	1	1	1	1	0	1	1	1	1	1	1	7	18	17	0	1	1
3272	2	20	0	1	0	0	1	1	1	0	0	0	0	0	1	0	1	0	0	0	0	0	1	1	1	0	0	0	1	0	1	1	1	1	1	0	1	1	1	1	1	1	7	18	17	0	1	1
427	2	24	0	1	0	3	1	2	1	1	1	1	1	0	0	1	1	1	0	0	0	0	1	1	1	0	0	0	1	0	0	1	0	0	0	0	1	1	1	1	1	0	18	18	13	1	1	1
1896	2	24	0	1	0	3	1	2	1	1	1	1	1	0	0	1	1	1	0	0	0	0	1	1	1	0	0	0	1	0	0	1	0	0	0	0	1	1	1	1	1	0	18	18	13	1	1	1
3365	2	24	0	1	0	3	1	2	1	1	1	1	1	0	0	1	1	1	0	0	0	0	1	1	1	0	0	0	1	0	0	1	0	0	0	0	1	1	1	1	1	0	18	18	13	1	1	1
1458	2	19	0	1	0	3	1	2	1	1	1	1	0	0	0	1	0	1	0	0	0	0	1	1	1	0	0	0	1	0	0	1	1	1	0	1	1	1	1	1	1	1	14	22	20	0	1	1
2927	2	19	0	1	0	3	1	2	1	1	1	1	0	0	0	1	0	1	0	0	0	0	1	1	1	0	0	0	1	0	0	1	1	1	0	1	1	1	1	1	1	1	14	22	20	0	1	1
4396	2	19	0	1	0	3	1	2	1	1	1	1	0	0	0	1	0	1	0	0	0	0	1	1	1	0	0	0	1	0	0	1	1	1	0	1	1	1	1	1	1	1	14	22	20	0	1	1
223	2	21	0	2	0	3	2	1	1	0	0	0	0	0	0	0	0	1	0	0	0	0	1	1	1	0	0	0	0	1	1	1	0	1	0	1	1	1	1	1	1	0	6	18	16	0	1	1
1692	2	21	0	2	0	3	2	1	1	0	0	0	0	0	0	0	0	1	0	0	0	0	1	1	1	0	0	0	0	1	1	1	0	1	0	1	1	1	1	1	1	0	6	18	16	0	1	1
3161	2	21	0	2	0	3	2	1	1	0	0	0	0	0	0	0	0	1	0	0	0	0	1	1	1	0	0	0	0	1	1	1	0	1	0	1	1	1	1	1	1	0	6	18	16	0	1	1
734	1	25	0	1	0	3	4	1	1	0	0	0	0	0	1	1	1	1	0	1	0	0	1	1	1	0	0	0	0	1	0	1	1	1	0	0	1	1	1	1	1	0	12	22	12	0	1	0
2203	1	25	0	1	0	3	4	1	1	0	0	0	0	0	1	1	1	1	0	1	0	0	1	1	1	0	0	0	0	1	0	1	1	1	0	0	1	1	1	1	1	0	12	22	12	0	1	0
3672	1	25	0	1	0	3	4	1	1	0	0	0	0	0	1	1	1	1	0	1	0	0	1	1	1	0	0	0	0	1	0	1	1	1	0	0	1	1	1	1	1	0	12	22	12	0	1	0
1266	2	40	1	2	1	0	1	1	1	0	0	0	0	0	1	0	1	0	1	0	0	0	1	1	1	0	0	0	0	0	1	0	0	1	1	0	1	1	1	1	1	0	9	16	13	0	0	1
2735	2	40	1	2	1	0	1	1	1	0	0	0	0	0	1	0	1	0	1	0	0	0	1	1	1	0	0	0	0	0	1	0	0	1	1	0	1	1	1	1	1	0	9	16	13	0	0	1
4204	2	40	1	2	1	0	1	1	1	0	0	0	0	0	1	0	1	0	1	0	0	0	1	1	1	0	0	0	0	0	1	0	0	1	1	0	1	1	1	1	1	0	9	16	13	0	0	1
1265	1	35	0	2	0	0	1	1	1	0	0	0	0	0	1	0	1	0	1	0	0	0	1	1	1	0	0	0	0	0	1	1	1	0	1	0	1	1	1	1	1	0	9	18	14	0	1	1
2734	1	35	0	2	0	0	1	1	1	0	0	0	0	0	1	0	1	0	1	0	0	0	1	1	1	0	0	0	0	0	1	1	1	0	1	0	1	1	1	1	1	0	9	18	14	0	1	1
4203	1	35	0	2	0	0	1	1	1	0	0	0	0	0	1	0	1	0	1	0	0	0	1	1	1	0	0	0	0	0	1	1	1	0	1	0	1	1	1	1	1	0	9	18	14	0	1	1
1276	1	45	1	2	1	0	1	1	1	0	0	0	0	0	1	0	1	0	1	0	0	0	1	1	1	0	0	0	0	0	1	1	1	1	1	0	1	1	1	1	1	0	9	20	14	0	1	1
2745	1	45	1	2	1	0	1	1	1	0	0	0	0	0	1	0	1	0	1	0	0	0	1	1	1	0	0	0	0	0	1	1	1	1	1	0	1	1	1	1	1	0	9	20	14	0	1	1
4214	1	45	1	2	1	0	1	1	1	0	0	0	0	0	1	0	1	0	1	0	0	0	1	1	1	0	0	0	0	0	1	1	1	1	1	0	1	1	1	1	1	0	9	20	14	0	1	1
290	1	20	0	2	0	1	1	1	1	0	1	1	1	0	1	0	0	0	0	0	0	0	1	1	1	0	0	0	0	0	1	1	1	1	0	1	1	0	1	1	1	0	12	22	14	0	1	1
713	2	39	1	1	1	3	4	1	1	1	0	0	0	0	0	0	1	0	0	0	0	0	1	1	1	0	0	0	0	0	1	1	1	1	0	0	1	1	1	1	1	1	8	22	17	0	1	1
1759	1	20	0	2	0	1	1	1	1	0	1	1	1	0	1	0	0	0	0	0	0	0	1	1	1	0	0	0	0	0	1	1	1	1	0	1	1	0	1	1	1	0	12	22	14	0	1	1
2182	2	39	1	1	1	3	4	1	1	1	0	0	0	0	0	0	1	0	0	0	0	0	1	1	1	0	0	0	0	0	1	1	1	1	0	0	1	1	1	1	1	1	8	22	17	0	1	1
3228	1	20	0	2	0	1	1	1	1	0	1	1	1	0	1	0	0	0	0	0	0	0	1	1	1	0	0	0	0	0	1	1	1	1	0	1	1	0	1	1	1	0	12	22	14	0	1	1
3651	2	39	1	1	1	3	4	1	1	1	0	0	0	0	0	0	1	0	0	0	0	0	1	1	1	0	0	0	0	0	1	1	1	1	0	0	1	1	1	1	1	1	8	22	17	0	1	1
1134	1	20	0	2	1	1	1	1	1	0	0	0	0	0	1	1	1	0	0	0	0	0	1	1	1	0	0	0	0	0	1	1	1	1	0	0	1	1	1	1	1	0	9	22	14	0	1	1
2603	1	20	0	2	1	1	1	1	1	0	0	0	0	0	1	1	1	0	0	0	0	0	1	1	1	0	0	0	0	0	1	1	1	1	0	0	1	1	1	1	1	0	9	22	14	0	1	1
4072	1	20	0	2	1	1	1	1	1	0	0	0	0	0	1	1	1	0	0	0	0	0	1	1	1	0	0	0	0	0	1	1	1	1	0	0	1	1	1	1	1	0	9	22	14	0	1	1
1098	2	50	1	1	0	3	1	1	1	1	1	0	0	0	1	1	0	0	0	0	0	0	1	1	1	0	0	0	0	0	0	1	1	1	1	1	1	1	1	1	1	1	12	22	20	0	1	1
2567	2	50	1	1	0	3	1	1	1	1	1	0	0	0	1	1	0	0	0	0	0	0	1	1	1	0	0	0	0	0	0	1	1	1	1	1	1	1	1	1	1	1	12	22	20	0	1	1
4036	2	50	1	1	0	3	1	1	1	1	1	0	0	0	1	1	0	0	0	0	0	0	1	1	1	0	0	0	0	0	0	1	1	1	1	1	1	1	1	1	1	1	12	22	20	0	1	1
1174	1	47	1	2	1	1	1	1	1	1	0	0	0	0	1	0	1	0	1	0	0	0	1	1	1	0	0	1	1	1	1	0	1	1	1	0	1	1	1	1	1	0	11	16	13	0	0	1
2643	1	47	1	2	1	1	1	1	1	1	0	0	0	0	1	0	1	0	1	0	0	0	1	1	1	0	0	1	1	1	1	0	1	1	1	0	1	1	1	1	1	0	11	16	13	0	0	1
4112	1	47	1	2	1	1	1	1	1	1	0	0	0	0	1	0	1	0	1	0	0	0	1	1	1	0	0	1	1	1	1	0	1	1	1	0	1	1	1	1	1	0	11	16	13	0	0	1
240	1	29	0	2	1	1	1	1	1	1	0	0	0	0	0	0	1	0	0	0	0	0	1	1	1	0	0	1	1	1	1	1	0	1	1	0	0	0	1	1	1	0	9	16	8	0	0	0
1709	1	29	0	2	1	1	1	1	1	1	0	0	0	0	0	0	1	0	0	0	0	0	1	1	1	0	0	1	1	1	1	1	0	1	1	0	0	0	1	1	1	0	9	16	8	0	0	0
3178	1	29	0	2	1	1	1	1	1	1	0	0	0	0	0	0	1	0	0	0	0	0	1	1	1	0	0	1	1	1	1	1	0	1	1	0	0	0	1	1	1	0	9	16	8	0	0	0
546	2	19	0	1	0	3	1	2	1	1	0	0	0	0	1	0	1	1	1	0	0	0	1	1	1	0	0	1	1	1	1	1	0	1	1	0	0	1	1	1	1	0	13	16	12	0	0	0
1061	2	47	1	1	0	3	2	1	1	1	1	1	0	0	1	1	1	1	0	0	0	0	1	1	1	0	0	1	1	1	1	1	0	1	1	0	1	0	1	1	1	1	17	16	11	1	0	0
1112	2	20	0	1	0	3	1	2	1	1	0	0	0	0	0	0	0	1	0	0	0	0	1	1	1	0	0	1	1	1	1	1	0	1	1	0	1	1	1	1	1	0	9	16	12	0	0	0
2015	2	19	0	1	0	3	1	2	1	1	0	0	0	0	1	0	1	1	1	0	0	0	1	1	1	0	0	1	1	1	1	1	0	1	1	0	0	1	1	1	1	0	13	16	12	0	0	0
2530	2	47	1	1	0	3	2	1	1	1	1	1	0	0	1	1	1	1	0	0	0	0	1	1	1	0	0	1	1	1	1	1	0	1	1	0	1	0	1	1	1	1	17	16	11	1	0	0
2581	2	20	0	1	0	3	1	2	1	1	0	0	0	0	0	0	0	1	0	0	0	0	1	1	1	0	0	1	1	1	1	1	0	1	1	0	1	1	1	1	1	0	9	16	12	0	0	0
3484	2	19	0	1	0	3	1	2	1	1	0	0	0	0	1	0	1	1	1	0	0	0	1	1	1	0	0	1	1	1	1	1	0	1	1	0	0	1	1	1	1	0	13	16	12	0	0	0
3999	2	47	1	1	0	3	2	1	1	1	1	1	0	0	1	1	1	1	0	0	0	0	1	1	1	0	0	1	1	1	1	1	0	1	1	0	1	0	1	1	1	1	17	16	11	1	0	0
4050	2	20	0	1	0	3	1	2	1	1	0	0	0	0	0	0	0	1	0	0	0	0	1	1	1	0	0	1	1	1	1	1	0	1	1	0	1	1	1	1	1	0	9	16	12	0	0	0
592	1	18	0	1	0	3	1	1	1	1	1	1	1	1	1	0	0	0	1	1	0	0	1	1	1	0	0	1	1	1	1	1	0	1	1	0	1	1	1	1	1	1	18	16	17	1	0	1
2061	1	18	0	1	0	3	1	1	1	1	1	1	1	1	1	0	0	0	1	1	0	0	1	1	1	0	0	1	1	1	1	1	0	1	1	0	1	1	1	1	1	1	18	16	17	1	0	1
3530	1	18	0	1	0	3	1	1	1	1	1	1	1	1	1	0	0	0	1	1	0	0	1	1	1	0	0	1	1	1	1	1	0	1	1	0	1	1	1	1	1	1	18	16	17	1	0	1
85	1	35	0	1	0	3	1	1	1	1	1	1	1	0	1	1	0	0	1	0	0	0	1	1	1	0	0	1	1	1	1	1	0	1	0	0	0	1	1	1	1	0	17	18	9	1	1	0
485	2	28	0	1	1	1	4	1	1	1	1	0	1	0	0	0	1	0	0	0	0	0	1	1	1	0	0	1	1	1	1	1	0	1	0	0	1	0	1	1	1	0	11	18	12	0	1	0
1554	1	35	0	1	0	3	1	1	1	1	1	1	1	0	1	1	0	0	1	0	0	0	1	1	1	0	0	1	1	1	1	1	0	1	0	0	0	1	1	1	1	0	17	18	9	1	1	0
1954	2	28	0	1	1	1	4	1	1	1	1	0	1	0	0	0	1	0	0	0	0	0	1	1	1	0	0	1	1	1	1	1	0	1	0	0	1	0	1	1	1	0	11	18	12	0	1	0
3023	1	35	0	1	0	3	1	1	1	1	1	1	1	0	1	1	0	0	1	0	0	0	1	1	1	0	0	1	1	1	1	1	0	1	0	0	0	1	1	1	1	0	17	18	9	1	1	0
3423	2	28	0	1	1	1	4	1	1	1	1	0	1	0	0	0	1	0	0	0	0	0	1	1	1	0	0	1	1	1	1	1	0	1	0	0	1	0	1	1	1	0	11	18	12	0	1	0
1159	1	37	1	2	1	1	2	1	1	0	0	0	0	0	1	0	0	1	0	0	0	0	1	1	1	0	0	1	1	1	1	1	0	1	0	1	1	1	1	1	1	0	10	18	15	0	1	1
1160	1	37	1	2	1	1	2	1	1	0	0	0	0	0	1	0	0	1	0	0	0	0	1	1	1	0	0	1	1	1	1	1	0	1	0	1	1	1	1	1	1	0	10	18	15	0	1	1
2628	1	37	1	2	1	1	2	1	1	0	0	0	0	0	1	0	0	1	0	0	0	0	1	1	1	0	0	1	1	1	1	1	0	1	0	1	1	1	1	1	1	0	10	18	15	0	1	1
2629	1	37	1	2	1	1	2	1	1	0	0	0	0	0	1	0	0	1	0	0	0	0	1	1	1	0	0	1	1	1	1	1	0	1	0	1	1	1	1	1	1	0	10	18	15	0	1	1
4097	1	37	1	2	1	1	2	1	1	0	0	0	0	0	1	0	0	1	0	0	0	0	1	1	1	0	0	1	1	1	1	1	0	1	0	1	1	1	1	1	1	0	10	18	15	0	1	1
4098	1	37	1	2	1	1	2	1	1	0	0	0	0	0	1	0	0	1	0	0	0	0	1	1	1	0	0	1	1	1	1	1	0	1	0	1	1	1	1	1	1	0	10	18	15	0	1	1
1163	1	47	1	2	0	1	1	1	1	0	0	0	0	0	1	1	0	1	0	1	0	0	1	1	1	0	0	1	1	1	1	1	0	1	0	1	1	1	1	1	1	0	10	18	18	0	1	1
2632	1	47	1	2	0	1	1	1	1	0	0	0	0	0	1	1	0	1	0	1	0	0	1	1	1	0	0	1	1	1	1	1	0	1	0	1	1	1	1	1	1	0	10	18	18	0	1	1
4101	1	47	1	2	0	1	1	1	1	0	0	0	0	0	1	1	0	1	0	1	0	0	1	1	1	0	0	1	1	1	1	1	0	1	0	1	1	1	1	1	1	0	10	18	18	0	1	1
45	1	25	0	1	0	3	1	1	1	1	0	0	0	0	0	0	0	0	0	0	0	0	1	1	1	0	0	1	1	1	1	1	0	1	0	1	0	1	1	1	1	0	6	18	12	0	1	0
221	2	23	0	2	0	3	1	2	1	1	1	0	1	1	0	0	1	0	1	0	0	0	1	1	1	0	0	1	1	1	1	1	0	1	0	1	1	1	1	1	1	0	16	18	14	1	1	1
394	2	21	0	1	0	3	1	2	1	1	0	1	0	0	0	1	1	0	1	0	0	0	1	1	1	0	0	1	1	1	1	1	0	1	0	0	1	0	1	1	1	0	14	18	10	0	1	0
1092	2	29	0	1	1	1	2	1	1	1	1	1	0	0	1	0	0	1	1	0	0	0	1	1	1	0	0	1	1	1	1	1	0	1	0	0	1	0	1	1	1	0	16	18	9	1	1	0
1514	1	25	0	1	0	3	1	1	1	1	0	0	0	0	0	0	0	0	0	0	0	0	1	1	1	0	0	1	1	1	1	1	0	1	0	1	0	1	1	1	1	0	6	18	12	0	1	0
1690	2	23	0	2	0	3	1	2	1	1	1	0	1	1	0	0	1	0	1	0	0	0	1	1	1	0	0	1	1	1	1	1	0	1	0	1	1	1	1	1	1	0	16	18	14	1	1	1
1863	2	21	0	1	0	3	1	2	1	1	0	1	0	0	0	1	1	0	1	0	0	0	1	1	1	0	0	1	1	1	1	1	0	1	0	0	1	0	1	1	1	0	14	18	10	0	1	0
2561	2	29	0	1	1	1	2	1	1	1	1	1	0	0	1	0	0	1	1	0	0	0	1	1	1	0	0	1	1	1	1	1	0	1	0	0	1	0	1	1	1	0	16	18	9	1	1	0
2983	1	25	0	1	0	3	1	1	1	1	0	0	0	0	0	0	0	0	0	0	0	0	1	1	1	0	0	1	1	1	1	1	0	1	0	1	0	1	1	1	1	0	6	18	12	0	1	0
3159	2	23	0	2	0	3	1	2	1	1	1	0	1	1	0	0	1	0	1	0	0	0	1	1	1	0	0	1	1	1	1	1	0	1	0	1	1	1	1	1	1	0	16	18	14	1	1	1
3332	2	21	0	1	0	3	1	2	1	1	0	1	0	0	0	1	1	0	1	0	0	0	1	1	1	0	0	1	1	1	1	1	0	1	0	0	1	0	1	1	1	0	14	18	10	0	1	0
4030	2	29	0	1	1	1	2	1	1	1	1	1	0	0	1	0	0	1	1	0	0	0	1	1	1	0	0	1	1	1	1	1	0	1	0	0	1	0	1	1	1	0	16	18	9	1	1	0
510	2	23	0	1	0	3	1	1	1	1	0	0	0	0	0	1	1	0	0	0	0	0	1	1	1	0	0	1	1	1	1	1	0	1	0	0	1	1	1	1	1	1	10	18	17	0	1	1
1437	2	18	0	1	0	3	3	2	1	1	0	0	1	1	0	0	0	1	0	1	0	0	1	1	1	0	0	1	1	1	1	1	0	1	0	0	1	0	1	1	1	0	13	18	8	0	1	0
1979	2	23	0	1	0	3	1	1	1	1	0	0	0	0	0	1	1	0	0	0	0	0	1	1	1	0	0	1	1	1	1	1	0	1	0	0	1	1	1	1	1	1	10	18	17	0	1	1
2906	2	18	0	1	0	3	3	2	1	1	0	0	1	1	0	0	0	1	0	1	0	0	1	1	1	0	0	1	1	1	1	1	0	1	0	0	1	0	1	1	1	0	13	18	8	0	1	0
3448	2	23	0	1	0	3	1	1	1	1	0	0	0	0	0	1	1	0	0	0	0	0	1	1	1	0	0	1	1	1	1	1	0	1	0	0	1	1	1	1	1	1	10	18	17	0	1	1
4375	2	18	0	1	0	3	3	2	1	1	0	0	1	1	0	0	0	1	0	1	0	0	1	1	1	0	0	1	1	1	1	1	0	1	0	0	1	0	1	1	1	0	13	18	8	0	1	0
1195	2	50	1	2	0	1	1	1	1	1	0	0	1	0	1	1	0	0	0	0	0	0	1	1	1	0	0	1	1	1	1	1	0	1	0	1	1	1	1	1	1	0	12	18	17	0	1	1
2664	2	50	1	2	0	1	1	1	1	1	0	0	1	0	1	1	0	0	0	0	0	0	1	1	1	0	0	1	1	1	1	1	0	1	0	1	1	1	1	1	1	0	12	18	17	0	1	1
4133	2	50	1	2	0	1	1	1	1	1	0	0	1	0	1	1	0	0	0	0	0	0	1	1	1	0	0	1	1	1	1	1	0	1	0	1	1	1	1	1	1	0	12	18	17	0	1	1
218	2	20	0	1	0	3	1	2	1	1	1	1	1	0	1	1	0	0	0	1	0	0	1	1	1	0	0	1	1	1	1	1	1	1	1	1	0	1	1	1	1	0	16	18	15	1	1	1
224	1	22	0	1	0	3	1	2	1	1	1	0	0	0	1	1	0	1	1	0	0	0	1	1	1	0	0	1	1	1	1	1	1	1	1	0	1	0	1	1	1	0	15	18	9	1	1	0
409	2	19	0	1	0	3	4	2	0	1	0	0	0	0	0	0	0	1	1	0	0	0	1	1	1	0	0	1	1	1	1	1	1	1	1	1	1	1	1	1	1	1	8	18	19	0	1	1
468	2	46	1	1	0	3	1	1	1	1	0	0	0	0	0	0	1	0	0	0	0	0	1	1	1	0	0	1	1	1	1	1	1	1	1	1	1	0	1	1	1	0	8	18	12	0	1	0
522	1	22	0	1	0	1	4	2	1	1	0	0	0	0	1	0	0	0	0	0	0	0	1	1	1	0	0	1	1	1	1	1	1	1	1	1	0	0	1	1	1	0	7	18	8	0	1	0
684	2	22	0	1	0	3	1	2	1	1	0	1	0	0	1	0	1	1	0	1	0	0	1	1	1	0	0	1	1	1	1	1	1	1	1	0	1	1	1	1	1	0	14	18	15	0	1	1
712	2	19	0	1	0	3	2	2	1	1	0	0	0	0	0	1	1	1	0	0	0	0	1	1	1	0	0	1	1	1	1	1	1	1	1	0	1	1	1	1	1	0	12	18	15	0	1	1
1399	2	18	0	1	0	3	1	2	1	1	0	1	0	0	1	0	0	1	0	0	0	0	1	1	1	0	0	1	1	1	1	1	1	1	1	1	0	0	1	1	1	0	12	18	10	0	1	0
1687	2	20	0	1	0	3	1	2	1	1	1	1	1	0	1	1	0	0	0	1	0	0	1	1	1	0	0	1	1	1	1	1	1	1	1	1	0	1	1	1	1	0	16	18	15	1	1	1
1693	1	22	0	1	0	3	1	2	1	1	1	0	0	0	1	1	0	1	1	0	0	0	1	1	1	0	0	1	1	1	1	1	1	1	1	0	1	0	1	1	1	0	15	18	9	1	1	0
1878	2	19	0	1	0	3	4	2	0	1	0	0	0	0	0	0	0	1	1	0	0	0	1	1	1	0	0	1	1	1	1	1	1	1	1	1	1	1	1	1	1	1	8	18	19	0	1	1
1937	2	46	1	1	0	3	1	1	1	1	0	0	0	0	0	0	1	0	0	0	0	0	1	1	1	0	0	1	1	1	1	1	1	1	1	1	1	0	1	1	1	0	8	18	12	0	1	0
1991	1	22	0	1	0	1	4	2	1	1	0	0	0	0	1	0	0	0	0	0	0	0	1	1	1	0	0	1	1	1	1	1	1	1	1	1	0	0	1	1	1	0	7	18	8	0	1	0
2153	2	22	0	1	0	3	1	2	1	1	0	1	0	0	1	0	1	1	0	1	0	0	1	1	1	0	0	1	1	1	1	1	1	1	1	0	1	1	1	1	1	0	14	18	15	0	1	1
2181	2	19	0	1	0	3	2	2	1	1	0	0	0	0	0	1	1	1	0	0	0	0	1	1	1	0	0	1	1	1	1	1	1	1	1	0	1	1	1	1	1	0	12	18	15	0	1	1
2868	2	18	0	1	0	3	1	2	1	1	0	1	0	0	1	0	0	1	0	0	0	0	1	1	1	0	0	1	1	1	1	1	1	1	1	1	0	0	1	1	1	0	12	18	10	0	1	0
3156	2	20	0	1	0	3	1	2	1	1	1	1	1	0	1	1	0	0	0	1	0	0	1	1	1	0	0	1	1	1	1	1	1	1	1	1	0	1	1	1	1	0	16	18	15	1	1	1
3162	1	22	0	1	0	3	1	2	1	1	1	0	0	0	1	1	0	1	1	0	0	0	1	1	1	0	0	1	1	1	1	1	1	1	1	0	1	0	1	1	1	0	15	18	9	1	1	0
3347	2	19	0	1	0	3	4	2	0	1	0	0	0	0	0	0	0	1	1	0	0	0	1	1	1	0	0	1	1	1	1	1	1	1	1	1	1	1	1	1	1	1	8	18	19	0	1	1
3406	2	46	1	1	0	3	1	1	1	1	0	0	0	0	0	0	1	0	0	0	0	0	1	1	1	0	0	1	1	1	1	1	1	1	1	1	1	0	1	1	1	0	8	18	12	0	1	0
3460	1	22	0	1	0	1	4	2	1	1	0	0	0	0	1	0	0	0	0	0	0	0	1	1	1	0	0	1	1	1	1	1	1	1	1	1	0	0	1	1	1	0	7	18	8	0	1	0
3622	2	22	0	1	0	3	1	2	1	1	0	1	0	0	1	0	1	1	0	1	0	0	1	1	1	0	0	1	1	1	1	1	1	1	1	0	1	1	1	1	1	0	14	18	15	0	1	1
3650	2	19	0	1	0	3	2	2	1	1	0	0	0	0	0	1	1	1	0	0	0	0	1	1	1	0	0	1	1	1	1	1	1	1	1	0	1	1	1	1	1	0	12	18	15	0	1	1
4337	2	18	0	1	0	3	1	2	1	1	0	1	0	0	1	0	0	1	0	0	0	0	1	1	1	0	0	1	1	1	1	1	1	1	1	1	0	0	1	1	1	0	12	18	10	0	1	0
421	2	20	0	1	0	3	1	2	1	1	0	0	0	0	0	0	1	1	0	0	0	0	1	1	1	0	0	1	1	1	1	1	1	1	1	1	0	0	1	1	1	1	9	18	13	0	1	1
1890	2	20	0	1	0	3	1	2	1	1	0	0	0	0	0	0	1	1	0	0	0	0	1	1	1	0	0	1	1	1	1	1	1	1	1	1	0	0	1	1	1	1	9	18	13	0	1	1
3359	2	20	0	1	0	3	1	2	1	1	0	0	0	0	0	0	1	1	0	0	0	0	1	1	1	0	0	1	1	1	1	1	1	1	1	1	0	0	1	1	1	1	9	18	13	0	1	1
1426	2	18	0	1	0	1	1	2	1	1	1	1	0	0	0	1	0	1	0	0	0	0	1	1	1	0	0	1	1	1	1	1	1	1	1	0	1	1	1	1	1	1	14	18	17	0	1	1
2895	2	18	0	1	0	1	1	2	1	1	1	1	0	0	0	1	0	1	0	0	0	0	1	1	1	0	0	1	1	1	1	1	1	1	1	0	1	1	1	1	1	1	14	18	17	0	1	1
4364	2	18	0	1	0	1	1	2	1	1	1	1	0	0	0	1	0	1	0	0	0	0	1	1	1	0	0	1	1	1	1	1	1	1	1	0	1	1	1	1	1	1	14	18	17	0	1	1
154	1	19	0	1	0	3	1	2	1	0	0	0	0	0	0	0	0	1	0	0	0	0	1	1	1	0	0	1	1	1	1	1	1	1	1	0	0	0	1	1	1	0	6	18	8	0	1	0
1623	1	19	0	1	0	3	1	2	1	0	0	0	0	0	0	0	0	1	0	0	0	0	1	1	1	0	0	1	1	1	1	1	1	1	1	0	0	0	1	1	1	0	6	18	8	0	1	0
3092	1	19	0	1	0	3	1	2	1	0	0	0	0	0	0	0	0	1	0	0	0	0	1	1	1	0	0	1	1	1	1	1	1	1	1	0	0	0	1	1	1	0	6	18	8	0	1	0
302	2	20	0	1	0	3	1	2	1	1	1	1	0	0	1	1	0	1	1	0	0	0	1	1	1	0	0	1	1	1	1	1	1	1	1	1	1	1	1	1	1	1	17	18	20	1	1	1
306	1	18	0	1	0	3	1	2	1	1	1	0	0	0	0	0	1	1	1	0	0	0	1	1	1	0	0	1	1	1	1	1	1	1	1	1	1	1	1	1	1	0	14	18	14	0	1	1
1069	2	20	0	1	0	1	2	2	0	1	1	1	0	0	1	0	0	1	1	0	0	0	1	1	1	0	0	1	1	1	1	1	1	1	1	0	1	1	1	1	1	1	16	18	17	1	1	1
1125	2	19	0	1	0	3	1	2	1	1	0	0	0	0	0	0	0	1	0	0	0	0	1	1	1	0	0	1	1	1	1	1	1	1	1	1	0	1	1	1	1	0	9	18	14	0	1	1
1771	2	20	0	1	0	3	1	2	1	1	1	1	0	0	1	1	0	1	1	0	0	0	1	1	1	0	0	1	1	1	1	1	1	1	1	1	1	1	1	1	1	1	17	18	20	1	1	1
1775	1	18	0	1	0	3	1	2	1	1	1	0	0	0	0	0	1	1	1	0	0	0	1	1	1	0	0	1	1	1	1	1	1	1	1	1	1	1	1	1	1	0	14	18	14	0	1	1
2538	2	20	0	1	0	1	2	2	0	1	1	1	0	0	1	0	0	1	1	0	0	0	1	1	1	0	0	1	1	1	1	1	1	1	1	0	1	1	1	1	1	1	16	18	17	1	1	1
2594	2	19	0	1	0	3	1	2	1	1	0	0	0	0	0	0	0	1	0	0	0	0	1	1	1	0	0	1	1	1	1	1	1	1	1	1	0	1	1	1	1	0	9	18	14	0	1	1
3240	2	20	0	1	0	3	1	2	1	1	1	1	0	0	1	1	0	1	1	0	0	0	1	1	1	0	0	1	1	1	1	1	1	1	1	1	1	1	1	1	1	1	17	18	20	1	1	1
3244	1	18	0	1	0	3	1	2	1	1	1	0	0	0	0	0	1	1	1	0	0	0	1	1	1	0	0	1	1	1	1	1	1	1	1	1	1	1	1	1	1	0	14	18	14	0	1	1
4007	2	20	0	1	0	1	2	2	0	1	1	1	0	0	1	0	0	1	1	0	0	0	1	1	1	0	0	1	1	1	1	1	1	1	1	0	1	1	1	1	1	1	16	18	17	1	1	1
4063	2	19	0	1	0	3	1	2	1	1	0	0	0	0	0	0	0	1	0	0	0	0	1	1	1	0	0	1	1	1	1	1	1	1	1	1	0	1	1	1	1	0	9	18	14	0	1	1
1124	2	20	0	1	0	3	3	2	1	1	0	1	0	0	1	1	1	1	0	0	0	0	1	1	1	0	0	1	1	1	1	1	1	1	1	1	1	1	1	1	1	1	15	18	19	1	1	1
2593	2	20	0	1	0	3	3	2	1	1	0	1	0	0	1	1	1	1	0	0	0	0	1	1	1	0	0	1	1	1	1	1	1	1	1	1	1	1	1	1	1	1	15	18	19	1	1	1
4062	2	20	0	1	0	3	3	2	1	1	0	1	0	0	1	1	1	1	0	0	0	0	1	1	1	0	0	1	1	1	1	1	1	1	1	1	1	1	1	1	1	1	15	18	19	1	1	1
132	1	23	0	2	0	3	3	2	1	1	0	0	0	0	1	0	0	1	0	0	0	0	1	1	1	0	0	1	1	1	1	1	1	1	1	1	1	0	1	1	1	0	10	18	12	0	1	0
1601	1	23	0	2	0	3	3	2	1	1	0	0	0	0	1	0	0	1	0	0	0	0	1	1	1	0	0	1	1	1	1	1	1	1	1	1	1	0	1	1	1	0	10	18	12	0	1	0
3070	1	23	0	2	0	3	3	2	1	1	0	0	0	0	1	0	0	1	0	0	0	0	1	1	1	0	0	1	1	1	1	1	1	1	1	1	1	0	1	1	1	0	10	18	12	0	1	0
1104	1	36	1	1	1	1	1	1	0	1	0	0	0	0	1	0	0	1	0	0	0	0	1	1	1	0	0	1	1	1	1	1	1	1	0	1	0	0	1	1	1	0	7	20	10	0	1	0
2573	1	36	1	1	1	1	1	1	0	1	0	0	0	0	1	0	0	1	0	0	0	0	1	1	1	0	0	1	1	1	1	1	1	1	0	1	0	0	1	1	1	0	7	20	10	0	1	0
4042	1	36	1	1	1	1	1	1	0	1	0	0	0	0	1	0	0	1	0	0	0	0	1	1	1	0	0	1	1	1	1	1	1	1	0	1	0	0	1	1	1	0	7	20	10	0	1	0
139	2	24	0	1	0	3	2	1	1	1	1	0	0	0	1	1	0	1	0	0	0	0	1	1	1	0	0	1	1	1	1	1	1	1	0	0	1	1	1	1	1	0	14	20	13	0	1	1
511	2	21	0	2	0	3	4	1	1	1	1	1	0	0	1	0	1	1	1	1	1	0	1	1	1	0	0	1	1	1	1	1	1	1	0	1	1	0	1	1	1	1	21	20	16	1	1	1
513	2	22	0	1	0	3	1	1	1	1	0	1	1	0	0	0	0	0	0	1	0	0	1	1	1	0	0	1	1	1	1	1	1	1	0	1	1	1	1	1	1	0	11	20	17	0	1	1
666	1	33	0	1	0	3	1	1	1	1	0	0	0	0	1	1	0	1	0	0	0	0	1	1	1	0	0	1	1	1	1	1	1	1	0	0	1	1	1	1	1	0	11	20	14	0	1	1
1608	2	24	0	1	0	3	2	1	1	1	1	0	0	0	1	1	0	1	0	0	0	0	1	1	1	0	0	1	1	1	1	1	1	1	0	0	1	1	1	1	1	0	14	20	13	0	1	1
1980	2	21	0	2	0	3	4	1	1	1	1	1	0	0	1	0	1	1	1	1	1	0	1	1	1	0	0	1	1	1	1	1	1	1	0	1	1	0	1	1	1	1	21	20	16	1	1	1
1982	2	22	0	1	0	3	1	1	1	1	0	1	1	0	0	0	0	0	0	1	0	0	1	1	1	0	0	1	1	1	1	1	1	1	0	1	1	1	1	1	1	0	11	20	17	0	1	1
2135	1	33	0	1	0	3	1	1	1	1	0	0	0	0	1	1	0	1	0	0	0	0	1	1	1	0	0	1	1	1	1	1	1	1	0	0	1	1	1	1	1	0	11	20	14	0	1	1
3077	2	24	0	1	0	3	2	1	1	1	1	0	0	0	1	1	0	1	0	0	0	0	1	1	1	0	0	1	1	1	1	1	1	1	0	0	1	1	1	1	1	0	14	20	13	0	1	1
3449	2	21	0	2	0	3	4	1	1	1	1	1	0	0	1	0	1	1	1	1	1	0	1	1	1	0	0	1	1	1	1	1	1	1	0	1	1	0	1	1	1	1	21	20	16	1	1	1
3451	2	22	0	1	0	3	1	1	1	1	0	1	1	0	0	0	0	0	0	1	0	0	1	1	1	0	0	1	1	1	1	1	1	1	0	1	1	1	1	1	1	0	11	20	17	0	1	1
3604	1	33	0	1	0	3	1	1	1	1	0	0	0	0	1	1	0	1	0	0	0	0	1	1	1	0	0	1	1	1	1	1	1	1	0	0	1	1	1	1	1	0	11	20	14	0	1	1
35	2	23	0	1	0	3	1	2	1	1	1	1	1	1	1	0	1	1	1	1	0	0	1	1	1	0	0	1	1	1	1	1	1	1	0	1	1	1	1	1	1	1	22	20	19	2	1	1
1162	2	50	1	2	0	0	1	1	1	0	0	0	0	0	1	0	0	1	0	0	0	0	1	1	1	0	0	1	1	1	1	1	1	1	0	1	1	0	1	1	1	0	10	20	14	0	1	1
1504	2	23	0	1	0	3	1	2	1	1	1	1	1	1	1	0	1	1	1	1	0	0	1	1	1	0	0	1	1	1	1	1	1	1	0	1	1	1	1	1	1	1	22	20	19	2	1	1
2631	2	50	1	2	0	0	1	1	1	0	0	0	0	0	1	0	0	1	0	0	0	0	1	1	1	0	0	1	1	1	1	1	1	1	0	1	1	0	1	1	1	0	10	20	14	0	1	1
2973	2	23	0	1	0	3	1	2	1	1	1	1	1	1	1	0	1	1	1	1	0	0	1	1	1	0	0	1	1	1	1	1	1	1	0	1	1	1	1	1	1	1	22	20	19	2	1	1
4100	2	50	1	2	0	0	1	1	1	0	0	0	0	0	1	0	0	1	0	0	0	0	1	1	1	0	0	1	1	1	1	1	1	1	0	1	1	0	1	1	1	0	10	20	14	0	1	1
589	2	22	0	1	0	3	2	2	1	0	0	0	1	0	1	0	1	0	1	0	0	0	1	1	1	0	0	1	1	1	1	1	1	1	0	1	1	1	1	1	1	0	11	20	15	0	1	1
1396	2	20	0	1	0	3	1	2	1	1	1	1	1	1	1	1	0	0	1	1	1	0	1	1	1	0	0	1	1	1	1	1	1	1	0	1	1	1	1	1	1	0	23	20	17	2	1	1
1423	1	20	0	1	0	3	1	2	1	1	1	1	0	0	1	0	1	1	0	0	0	0	1	1	1	0	0	1	1	1	1	1	1	1	0	1	1	1	1	1	1	0	15	20	17	1	1	1
2058	2	22	0	1	0	3	2	2	1	0	0	0	1	0	1	0	1	0	1	0	0	0	1	1	1	0	0	1	1	1	1	1	1	1	0	1	1	1	1	1	1	0	11	20	15	0	1	1
2865	2	20	0	1	0	3	1	2	1	1	1	1	1	1	1	1	0	0	1	1	1	0	1	1	1	0	0	1	1	1	1	1	1	1	0	1	1	1	1	1	1	0	23	20	17	2	1	1
2892	1	20	0	1	0	3	1	2	1	1	1	1	0	0	1	0	1	1	0	0	0	0	1	1	1	0	0	1	1	1	1	1	1	1	0	1	1	1	1	1	1	0	15	20	17	1	1	1
3527	2	22	0	1	0	3	2	2	1	0	0	0	1	0	1	0	1	0	1	0	0	0	1	1	1	0	0	1	1	1	1	1	1	1	0	1	1	1	1	1	1	0	11	20	15	0	1	1
4334	2	20	0	1	0	3	1	2	1	1	1	1	1	1	1	1	0	0	1	1	1	0	1	1	1	0	0	1	1	1	1	1	1	1	0	1	1	1	1	1	1	0	23	20	17	2	1	1
4361	1	20	0	1	0	3	1	2	1	1	1	1	0	0	1	0	1	1	0	0	0	0	1	1	1	0	0	1	1	1	1	1	1	1	0	1	1	1	1	1	1	0	15	20	17	1	1	1
1164	1	36	1	1	1	1	1	1	1	0	0	0	0	0	1	1	0	1	0	0	0	0	1	1	1	0	0	1	1	1	1	1	1	1	0	1	1	1	1	1	1	1	11	20	20	0	1	1
2633	1	36	1	1	1	1	1	1	1	0	0	0	0	0	1	1	0	1	0	0	0	0	1	1	1	0	0	1	1	1	1	1	1	1	0	1	1	1	1	1	1	1	11	20	20	0	1	1
4102	1	36	1	1	1	1	1	1	1	0	0	0	0	0	1	1	0	1	0	0	0	0	1	1	1	0	0	1	1	1	1	1	1	1	0	1	1	1	1	1	1	1	11	20	20	0	1	1
671	1	24	0	1	0	3	4	1	1	1	0	0	0	1	1	1	1	1	1	0	0	0	1	1	1	0	0	1	1	1	1	1	1	1	0	1	1	1	1	1	1	0	17	20	18	1	1	1
1187	2	40	1	2	1	0	1	1	1	0	0	0	0	0	1	1	0	0	0	0	0	0	1	1	1	0	0	1	1	1	1	1	1	1	0	0	1	1	1	1	1	0	8	20	14	0	1	1
2140	1	24	0	1	0	3	4	1	1	1	0	0	0	1	1	1	1	1	1	0	0	0	1	1	1	0	0	1	1	1	1	1	1	1	0	1	1	1	1	1	1	0	17	20	18	1	1	1
2656	2	40	1	2	1	0	1	1	1	0	0	0	0	0	1	1	0	0	0	0	0	0	1	1	1	0	0	1	1	1	1	1	1	1	0	0	1	1	1	1	1	0	8	20	14	0	1	1
3609	1	24	0	1	0	3	4	1	1	1	0	0	0	1	1	1	1	1	1	0	0	0	1	1	1	0	0	1	1	1	1	1	1	1	0	1	1	1	1	1	1	0	17	20	18	1	1	1
4125	2	40	1	2	1	0	1	1	1	0	0	0	0	0	1	1	0	0	0	0	0	0	1	1	1	0	0	1	1	1	1	1	1	1	0	0	1	1	1	1	1	0	8	20	14	0	1	1
84	2	26	0	1	0	3	4	2	1	1	1	1	0	0	1	1	0	0	1	0	0	0	1	1	1	0	0	1	1	1	1	1	1	1	0	0	0	1	1	1	1	0	17	20	11	1	1	0
96	1	20	0	1	0	3	1	2	1	1	1	1	0	0	0	1	1	1	0	0	0	0	1	1	1	0	0	1	1	1	1	1	1	1	0	1	0	1	1	1	1	0	16	20	15	1	1	1
101	2	21	0	1	0	3	2	2	1	1	0	0	0	0	0	0	0	1	0	0	0	0	1	1	1	0	0	1	1	1	1	1	1	1	0	1	1	1	1	1	1	0	9	20	17	0	1	1
338	2	20	0	1	0	3	4	2	1	1	0	0	0	0	1	0	0	1	0	0	0	0	1	1	1	0	0	1	1	1	1	1	1	1	0	0	1	1	1	1	1	0	9	20	14	0	1	1
504	2	23	0	1	0	3	3	2	1	1	0	0	0	1	0	0	1	0	0	1	0	0	1	1	1	0	0	1	1	1	1	1	1	1	0	0	1	1	1	1	1	0	11	20	15	0	1	1
569	2	25	0	1	1	3	1	1	1	1	1	1	0	0	1	1	1	1	0	0	0	0	1	1	1	0	0	1	1	1	1	1	1	1	0	1	1	1	1	1	1	1	17	20	21	1	1	1
668	2	20	0	1	0	3	1	2	1	1	0	0	1	0	1	1	1	0	0	1	0	0	1	1	1	0	0	1	1	1	1	1	1	1	0	0	1	1	1	1	1	1	14	20	18	0	1	1
745	2	23	0	1	1	3	2	1	1	1	0	0	0	0	0	0	1	1	0	0	0	0	1	1	1	0	0	1	1	1	1	1	1	1	0	1	1	0	1	1	1	1	11	20	15	0	1	1
1020	2	31	0	1	0	1	1	1	1	1	0	0	0	0	1	1	0	0	0	0	0	0	1	1	1	0	0	1	1	1	1	1	1	1	0	1	1	1	1	1	1	0	9	20	17	0	1	1
1032	2	43	1	1	0	3	4	1	1	1	1	0	0	0	1	1	1	1	0	0	0	0	1	1	1	0	0	1	1	1	1	1	1	1	0	0	1	1	1	1	1	1	15	20	17	1	1	1
1045	2	36	1	1	1	3	1	1	1	1	1	1	0	0	1	1	0	0	1	0	0	0	1	1	1	0	0	1	1	1	1	1	1	1	0	0	1	1	1	1	1	1	15	20	18	1	1	1
1060	2	30	0	1	1	3	1	1	1	1	0	1	0	0	1	0	0	0	1	0	0	0	1	1	1	0	0	1	1	1	1	1	1	1	0	0	1	1	1	1	1	1	11	20	17	0	1	1
1096	2	31	0	1	0	1	4	1	1	0	1	1	0	0	0	0	1	1	1	0	0	0	1	1	1	0	0	1	1	1	1	1	1	1	0	1	1	1	1	1	1	0	14	20	15	0	1	1
1553	2	26	0	1	0	3	4	2	1	1	1	1	0	0	1	1	0	0	1	0	0	0	1	1	1	0	0	1	1	1	1	1	1	1	0	0	0	1	1	1	1	0	17	20	11	1	1	0
1565	1	20	0	1	0	3	1	2	1	1	1	1	0	0	0	1	1	1	0	0	0	0	1	1	1	0	0	1	1	1	1	1	1	1	0	1	0	1	1	1	1	0	16	20	15	1	1	1
1570	2	21	0	1	0	3	2	2	1	1	0	0	0	0	0	0	0	1	0	0	0	0	1	1	1	0	0	1	1	1	1	1	1	1	0	1	1	1	1	1	1	0	9	20	17	0	1	1
1807	2	20	0	1	0	3	4	2	1	1	0	0	0	0	1	0	0	1	0	0	0	0	1	1	1	0	0	1	1	1	1	1	1	1	0	0	1	1	1	1	1	0	9	20	14	0	1	1
1973	2	23	0	1	0	3	3	2	1	1	0	0	0	1	0	0	1	0	0	1	0	0	1	1	1	0	0	1	1	1	1	1	1	1	0	0	1	1	1	1	1	0	11	20	15	0	1	1
2038	2	25	0	1	1	3	1	1	1	1	1	1	0	0	1	1	1	1	0	0	0	0	1	1	1	0	0	1	1	1	1	1	1	1	0	1	1	1	1	1	1	1	17	20	21	1	1	1
2137	2	20	0	1	0	3	1	2	1	1	0	0	1	0	1	1	1	0	0	1	0	0	1	1	1	0	0	1	1	1	1	1	1	1	0	0	1	1	1	1	1	1	14	20	18	0	1	1
2214	2	23	0	1	1	3	2	1	1	1	0	0	0	0	0	0	1	1	0	0	0	0	1	1	1	0	0	1	1	1	1	1	1	1	0	1	1	0	1	1	1	1	11	20	15	0	1	1
2489	2	31	0	1	0	1	1	1	1	1	0	0	0	0	1	1	0	0	0	0	0	0	1	1	1	0	0	1	1	1	1	1	1	1	0	1	1	1	1	1	1	0	9	20	17	0	1	1
2501	2	43	1	1	0	3	4	1	1	1	1	0	0	0	1	1	1	1	0	0	0	0	1	1	1	0	0	1	1	1	1	1	1	1	0	0	1	1	1	1	1	1	15	20	17	1	1	1
2514	2	36	1	1	1	3	1	1	1	1	1	1	0	0	1	1	0	0	1	0	0	0	1	1	1	0	0	1	1	1	1	1	1	1	0	0	1	1	1	1	1	1	15	20	18	1	1	1
2529	2	30	0	1	1	3	1	1	1	1	0	1	0	0	1	0	0	0	1	0	0	0	1	1	1	0	0	1	1	1	1	1	1	1	0	0	1	1	1	1	1	1	11	20	17	0	1	1
2565	2	31	0	1	0	1	4	1	1	0	1	1	0	0	0	0	1	1	1	0	0	0	1	1	1	0	0	1	1	1	1	1	1	1	0	1	1	1	1	1	1	0	14	20	15	0	1	1
3022	2	26	0	1	0	3	4	2	1	1	1	1	0	0	1	1	0	0	1	0	0	0	1	1	1	0	0	1	1	1	1	1	1	1	0	0	0	1	1	1	1	0	17	20	11	1	1	0
3034	1	20	0	1	0	3	1	2	1	1	1	1	0	0	0	1	1	1	0	0	0	0	1	1	1	0	0	1	1	1	1	1	1	1	0	1	0	1	1	1	1	0	16	20	15	1	1	1
3039	2	21	0	1	0	3	2	2	1	1	0	0	0	0	0	0	0	1	0	0	0	0	1	1	1	0	0	1	1	1	1	1	1	1	0	1	1	1	1	1	1	0	9	20	17	0	1	1
3276	2	20	0	1	0	3	4	2	1	1	0	0	0	0	1	0	0	1	0	0	0	0	1	1	1	0	0	1	1	1	1	1	1	1	0	0	1	1	1	1	1	0	9	20	14	0	1	1
3442	2	23	0	1	0	3	3	2	1	1	0	0	0	1	0	0	1	0	0	1	0	0	1	1	1	0	0	1	1	1	1	1	1	1	0	0	1	1	1	1	1	0	11	20	15	0	1	1
3507	2	25	0	1	1	3	1	1	1	1	1	1	0	0	1	1	1	1	0	0	0	0	1	1	1	0	0	1	1	1	1	1	1	1	0	1	1	1	1	1	1	1	17	20	21	1	1	1
3606	2	20	0	1	0	3	1	2	1	1	0	0	1	0	1	1	1	0	0	1	0	0	1	1	1	0	0	1	1	1	1	1	1	1	0	0	1	1	1	1	1	1	14	20	18	0	1	1
3683	2	23	0	1	1	3	2	1	1	1	0	0	0	0	0	0	1	1	0	0	0	0	1	1	1	0	0	1	1	1	1	1	1	1	0	1	1	0	1	1	1	1	11	20	15	0	1	1
3958	2	31	0	1	0	1	1	1	1	1	0	0	0	0	1	1	0	0	0	0	0	0	1	1	1	0	0	1	1	1	1	1	1	1	0	1	1	1	1	1	1	0	9	20	17	0	1	1
3970	2	43	1	1	0	3	4	1	1	1	1	0	0	0	1	1	1	1	0	0	0	0	1	1	1	0	0	1	1	1	1	1	1	1	0	0	1	1	1	1	1	1	15	20	17	1	1	1
3983	2	36	1	1	1	3	1	1	1	1	1	1	0	0	1	1	0	0	1	0	0	0	1	1	1	0	0	1	1	1	1	1	1	1	0	0	1	1	1	1	1	1	15	20	18	1	1	1
3998	2	30	0	1	1	3	1	1	1	1	0	1	0	0	1	0	0	0	1	0	0	0	1	1	1	0	0	1	1	1	1	1	1	1	0	0	1	1	1	1	1	1	11	20	17	0	1	1
4034	2	31	0	1	0	1	4	1	1	0	1	1	0	0	0	0	1	1	1	0	0	0	1	1	1	0	0	1	1	1	1	1	1	1	0	1	1	1	1	1	1	0	14	20	15	0	1	1
462	1	23	0	1	0	3	2	2	1	1	0	0	0	1	0	0	1	1	0	1	0	0	1	1	1	0	0	1	1	1	1	1	1	1	0	0	1	1	1	1	1	0	13	20	15	0	1	1
1043	2	30	0	1	0	1	4	1	1	1	0	0	0	0	1	0	1	1	0	1	0	0	1	1	1	0	0	1	1	1	1	1	1	1	0	1	1	0	1	1	1	1	13	20	16	0	1	1
1931	1	23	0	1	0	3	2	2	1	1	0	0	0	1	0	0	1	1	0	1	0	0	1	1	1	0	0	1	1	1	1	1	1	1	0	0	1	1	1	1	1	0	13	20	15	0	1	1
2512	2	30	0	1	0	1	4	1	1	1	0	0	0	0	1	0	1	1	0	1	0	0	1	1	1	0	0	1	1	1	1	1	1	1	0	1	1	0	1	1	1	1	13	20	16	0	1	1
3400	1	23	0	1	0	3	2	2	1	1	0	0	0	1	0	0	1	1	0	1	0	0	1	1	1	0	0	1	1	1	1	1	1	1	0	0	1	1	1	1	1	0	13	20	15	0	1	1
3981	2	30	0	1	0	1	4	1	1	1	0	0	0	0	1	0	1	1	0	1	0	0	1	1	1	0	0	1	1	1	1	1	1	1	0	1	1	0	1	1	1	1	13	20	16	0	1	1
210	2	34	0	1	0	3	4	1	1	1	1	1	0	0	1	0	0	0	1	0	0	0	1	1	1	0	0	1	1	1	1	1	1	1	0	1	1	1	1	1	1	1	13	20	18	0	1	1
245	2	28	0	1	0	3	1	1	1	1	0	0	0	0	0	1	1	0	0	1	0	0	1	1	1	0	0	1	1	1	1	1	1	1	0	1	1	1	1	1	1	0	11	20	15	0	1	1
597	2	18	0	2	0	3	2	1	1	1	0	0	0	1	0	1	0	0	0	0	0	0	1	1	1	0	0	1	1	1	1	1	1	1	0	0	0	0	1	1	1	0	10	20	6	0	1	0
1679	2	34	0	1	0	3	4	1	1	1	1	1	0	0	1	0	0	0	1	0	0	0	1	1	1	0	0	1	1	1	1	1	1	1	0	1	1	1	1	1	1	1	13	20	18	0	1	1
1714	2	28	0	1	0	3	1	1	1	1	0	0	0	0	0	1	1	0	0	1	0	0	1	1	1	0	0	1	1	1	1	1	1	1	0	1	1	1	1	1	1	0	11	20	15	0	1	1
2066	2	18	0	2	0	3	2	1	1	1	0	0	0	1	0	1	0	0	0	0	0	0	1	1	1	0	0	1	1	1	1	1	1	1	0	0	0	0	1	1	1	0	10	20	6	0	1	0
3148	2	34	0	1	0	3	4	1	1	1	1	1	0	0	1	0	0	0	1	0	0	0	1	1	1	0	0	1	1	1	1	1	1	1	0	1	1	1	1	1	1	1	13	20	18	0	1	1
3183	2	28	0	1	0	3	1	1	1	1	0	0	0	0	0	1	1	0	0	1	0	0	1	1	1	0	0	1	1	1	1	1	1	1	0	1	1	1	1	1	1	0	11	20	15	0	1	1
3535	2	18	0	2	0	3	2	1	1	1	0	0	0	1	0	1	0	0	0	0	0	0	1	1	1	0	0	1	1	1	1	1	1	1	0	0	0	0	1	1	1	0	10	20	6	0	1	0
1165	2	55	1	2	1	1	1	1	1	0	0	0	0	0	1	1	0	0	0	1	0	0	1	1	1	0	0	1	1	1	1	1	1	1	0	1	1	1	1	1	1	0	10	20	18	0	1	1
1411	1	23	0	1	0	3	1	1	1	1	1	1	0	0	1	0	1	1	1	0	0	0	1	1	1	0	0	1	1	1	1	1	1	1	0	1	1	0	1	1	1	0	17	20	13	1	1	1
2634	2	55	1	2	1	1	1	1	1	0	0	0	0	0	1	1	0	0	0	1	0	0	1	1	1	0	0	1	1	1	1	1	1	1	0	1	1	1	1	1	1	0	10	20	18	0	1	1
2880	1	23	0	1	0	3	1	1	1	1	1	1	0	0	1	0	1	1	1	0	0	0	1	1	1	0	0	1	1	1	1	1	1	1	0	1	1	0	1	1	1	0	17	20	13	1	1	1
4103	2	55	1	2	1	1	1	1	1	0	0	0	0	0	1	1	0	0	0	1	0	0	1	1	1	0	0	1	1	1	1	1	1	1	0	1	1	1	1	1	1	0	10	20	18	0	1	1
4349	1	23	0	1	0	3	1	1	1	1	1	1	0	0	1	0	1	1	1	0	0	0	1	1	1	0	0	1	1	1	1	1	1	1	0	1	1	0	1	1	1	0	17	20	13	1	1	1
1166	1	44	1	2	1	0	1	1	1	0	0	0	0	0	1	0	0	1	0	0	0	0	1	1	1	0	0	1	1	1	1	1	1	1	0	1	1	1	1	1	1	0	9	20	18	0	1	1
1368	1	21	0	1	0	3	1	2	1	1	1	1	0	0	1	0	0	0	0	0	0	0	1	1	1	0	0	1	1	1	1	1	1	1	0	1	1	1	1	1	1	0	11	20	15	0	1	1
2635	1	44	1	2	1	0	1	1	1	0	0	0	0	0	1	0	0	1	0	0	0	0	1	1	1	0	0	1	1	1	1	1	1	1	0	1	1	1	1	1	1	0	9	20	18	0	1	1
2837	1	21	0	1	0	3	1	2	1	1	1	1	0	0	1	0	0	0	0	0	0	0	1	1	1	0	0	1	1	1	1	1	1	1	0	1	1	1	1	1	1	0	11	20	15	0	1	1
4104	1	44	1	2	1	0	1	1	1	0	0	0	0	0	1	0	0	1	0	0	0	0	1	1	1	0	0	1	1	1	1	1	1	1	0	1	1	1	1	1	1	0	9	20	18	0	1	1
4306	1	21	0	1	0	3	1	2	1	1	1	1	0	0	1	0	0	0	0	0	0	0	1	1	1	0	0	1	1	1	1	1	1	1	0	1	1	1	1	1	1	0	11	20	15	0	1	1
1430	2	52	1	2	1	1	2	1	1	1	0	0	0	0	0	1	1	0	0	0	0	0	1	1	1	0	0	1	1	1	1	1	1	1	0	1	0	1	1	1	1	1	10	20	17	0	1	1
1431	2	49	1	2	1	3	2	1	1	1	0	0	0	1	0	1	1	1	0	0	0	0	1	1	1	0	0	1	1	1	1	1	1	1	0	0	0	1	1	1	1	1	14	20	14	0	1	1
2899	2	52	1	2	1	1	2	1	1	1	0	0	0	0	0	1	1	0	0	0	0	0	1	1	1	0	0	1	1	1	1	1	1	1	0	1	0	1	1	1	1	1	10	20	17	0	1	1
2900	2	49	1	2	1	3	2	1	1	1	0	0	0	1	0	1	1	1	0	0	0	0	1	1	1	0	0	1	1	1	1	1	1	1	0	0	0	1	1	1	1	1	14	20	14	0	1	1
4368	2	52	1	2	1	1	2	1	1	1	0	0	0	0	0	1	1	0	0	0	0	0	1	1	1	0	0	1	1	1	1	1	1	1	0	1	0	1	1	1	1	1	10	20	17	0	1	1
4369	2	49	1	2	1	3	2	1	1	1	0	0	0	1	0	1	1	1	0	0	0	0	1	1	1	0	0	1	1	1	1	1	1	1	0	0	0	1	1	1	1	1	14	20	14	0	1	1
1380	2	20	0	1	0	3	2	2	1	1	0	0	1	0	0	0	1	1	0	0	0	0	1	1	1	0	0	1	1	1	0	1	0	1	1	1	0	0	1	1	1	0	13	18	10	0	1	0
2849	2	20	0	1	0	3	2	2	1	1	0	0	1	0	0	0	1	1	0	0	0	0	1	1	1	0	0	1	1	1	0	1	0	1	1	1	0	0	1	1	1	0	13	18	10	0	1	0
4318	2	20	0	1	0	3	2	2	1	1	0	0	1	0	0	0	1	1	0	0	0	0	1	1	1	0	0	1	1	1	0	1	0	1	1	1	0	0	1	1	1	0	13	18	10	0	1	0
119	1	23	0	1	0	3	1	2	1	1	0	1	1	0	1	0	0	1	0	0	0	0	1	1	1	0	0	1	1	1	0	1	0	1	1	1	0	1	1	1	1	0	15	18	14	1	1	1
1588	1	23	0	1	0	3	1	2	1	1	0	1	1	0	1	0	0	1	0	0	0	0	1	1	1	0	0	1	1	1	0	1	0	1	1	1	0	1	1	1	1	0	15	18	14	1	1	1
3057	1	23	0	1	0	3	1	2	1	1	0	1	1	0	1	0	0	1	0	0	0	0	1	1	1	0	0	1	1	1	0	1	0	1	1	1	0	1	1	1	1	0	15	18	14	1	1	1
44	2	23	0	1	0	3	2	2	1	1	0	0	0	0	1	0	0	0	0	1	0	0	1	1	1	0	0	1	1	1	0	1	0	1	1	0	1	1	1	1	1	1	10	18	17	0	1	1
191	2	20	0	1	0	1	4	1	1	0	0	1	0	1	1	0	1	0	0	1	0	0	1	1	1	0	0	1	1	1	0	1	0	1	1	1	1	1	0	1	1	1	11	18	17	0	1	1
1513	2	23	0	1	0	3	2	2	1	1	0	0	0	0	1	0	0	0	0	1	0	0	1	1	1	0	0	1	1	1	0	1	0	1	1	0	1	1	1	1	1	1	10	18	17	0	1	1
1660	2	20	0	1	0	1	4	1	1	0	0	1	0	1	1	0	1	0	0	1	0	0	1	1	1	0	0	1	1	1	0	1	0	1	1	1	1	1	0	1	1	1	11	18	17	0	1	1
2982	2	23	0	1	0	3	2	2	1	1	0	0	0	0	1	0	0	0	0	1	0	0	1	1	1	0	0	1	1	1	0	1	0	1	1	0	1	1	1	1	1	1	10	18	17	0	1	1
3129	2	20	0	1	0	1	4	1	1	0	0	1	0	1	1	0	1	0	0	1	0	0	1	1	1	0	0	1	1	1	0	1	0	1	1	1	1	1	0	1	1	1	11	18	17	0	1	1
631	2	25	0	2	0	3	2	1	1	0	1	0	0	0	1	0	1	0	0	0	0	0	1	1	1	0	0	1	1	1	0	1	0	1	0	0	1	0	1	1	1	0	9	20	9	0	1	0
2100	2	25	0	2	0	3	2	1	1	0	1	0	0	0	1	0	1	0	0	0	0	0	1	1	1	0	0	1	1	1	0	1	0	1	0	0	1	0	1	1	1	0	9	20	9	0	1	0
3569	2	25	0	2	0	3	2	1	1	0	1	0	0	0	1	0	1	0	0	0	0	0	1	1	1	0	0	1	1	1	0	1	0	1	0	0	1	0	1	1	1	0	9	20	9	0	1	0
1318	1	18	0	2	0	3	1	2	1	1	0	0	0	1	0	1	0	0	0	1	0	0	1	1	1	0	0	1	1	1	0	1	0	1	0	0	1	0	1	1	1	0	12	20	8	0	1	0
2787	1	18	0	2	0	3	1	2	1	1	0	0	0	1	0	1	0	0	0	1	0	0	1	1	1	0	0	1	1	1	0	1	0	1	0	0	1	0	1	1	1	0	12	20	8	0	1	0
4256	1	18	0	2	0	3	1	2	1	1	0	0	0	1	0	1	0	0	0	1	0	0	1	1	1	0	0	1	1	1	0	1	0	1	0	0	1	0	1	1	1	0	12	20	8	0	1	0
4	2	21	0	1	0	3	1	2	1	1	0	0	0	0	1	1	0	1	0	0	0	0	1	1	1	0	0	1	1	1	0	1	0	1	0	0	1	1	1	1	1	0	11	20	15	0	1	1
1473	2	21	0	1	0	3	1	2	1	1	0	0	0	0	1	1	0	1	0	0	0	0	1	1	1	0	0	1	1	1	0	1	0	1	0	0	1	1	1	1	1	0	11	20	15	0	1	1
2942	2	21	0	1	0	3	1	2	1	1	0	0	0	0	1	1	0	1	0	0	0	0	1	1	1	0	0	1	1	1	0	1	0	1	0	0	1	1	1	1	1	0	11	20	15	0	1	1
1372	2	21	0	1	0	3	1	2	1	1	0	0	0	0	0	1	1	0	0	0	0	0	1	1	1	0	0	1	1	1	0	1	0	1	0	0	0	0	1	1	1	0	10	20	7	0	1	0
2841	2	21	0	1	0	3	1	2	1	1	0	0	0	0	0	1	1	0	0	0	0	0	1	1	1	0	0	1	1	1	0	1	0	1	0	0	0	0	1	1	1	0	10	20	7	0	1	0
4310	2	21	0	1	0	3	1	2	1	1	0	0	0	0	0	1	1	0	0	0	0	0	1	1	1	0	0	1	1	1	0	1	0	1	0	0	0	0	1	1	1	0	10	20	7	0	1	0
137	1	25	0	1	0	3	4	1	1	1	1	0	0	1	1	0	1	1	0	1	0	0	1	1	1	0	0	1	1	1	0	1	1	1	1	1	1	1	1	1	1	0	16	20	16	1	1	1
483	1	18	0	1	0	3	4	2	1	1	1	1	1	0	1	0	0	1	0	0	0	0	1	1	1	0	0	1	1	1	0	1	1	1	1	0	1	1	1	1	1	0	15	20	14	1	1	1
649	2	24	0	1	0	3	1	2	1	1	0	0	0	0	1	0	1	1	0	0	0	0	1	1	1	0	0	1	1	1	0	1	1	1	1	0	1	0	1	1	1	0	12	20	9	0	1	0
1606	1	25	0	1	0	3	4	1	1	1	1	0	0	1	1	0	1	1	0	1	0	0	1	1	1	0	0	1	1	1	0	1	1	1	1	1	1	1	1	1	1	0	16	20	16	1	1	1
1952	1	18	0	1	0	3	4	2	1	1	1	1	1	0	1	0	0	1	0	0	0	0	1	1	1	0	0	1	1	1	0	1	1	1	1	0	1	1	1	1	1	0	15	20	14	1	1	1
2118	2	24	0	1	0	3	1	2	1	1	0	0	0	0	1	0	1	1	0	0	0	0	1	1	1	0	0	1	1	1	0	1	1	1	1	0	1	0	1	1	1	0	12	20	9	0	1	0
3075	1	25	0	1	0	3	4	1	1	1	1	0	0	1	1	0	1	1	0	1	0	0	1	1	1	0	0	1	1	1	0	1	1	1	1	1	1	1	1	1	1	0	16	20	16	1	1	1
3421	1	18	0	1	0	3	4	2	1	1	1	1	1	0	1	0	0	1	0	0	0	0	1	1	1	0	0	1	1	1	0	1	1	1	1	0	1	1	1	1	1	0	15	20	14	1	1	1
3587	2	24	0	1	0	3	1	2	1	1	0	0	0	0	1	0	1	1	0	0	0	0	1	1	1	0	0	1	1	1	0	1	1	1	1	0	1	0	1	1	1	0	12	20	9	0	1	0
1453	1	20	0	1	0	3	1	2	1	1	0	0	0	0	1	0	1	0	1	0	0	0	1	1	1	0	0	1	1	1	0	1	1	1	1	0	1	1	1	1	1	0	13	20	14	0	1	1
2922	1	20	0	1	0	3	1	2	1	1	0	0	0	0	1	0	1	0	1	0	0	0	1	1	1	0	0	1	1	1	0	1	1	1	1	0	1	1	1	1	1	0	13	20	14	0	1	1
4391	1	20	0	1	0	3	1	2	1	1	0	0	0	0	1	0	1	0	1	0	0	0	1	1	1	0	0	1	1	1	0	1	1	1	1	0	1	1	1	1	1	0	13	20	14	0	1	1
53	1	27	0	1	0	3	2	2	1	1	0	0	0	0	0	0	1	0	0	0	0	0	1	1	1	0	0	1	1	1	0	1	1	1	1	1	1	1	1	1	1	0	8	20	15	0	1	1
319	1	21	0	1	0	3	4	2	1	1	1	1	0	0	1	1	1	1	1	0	0	0	1	1	1	0	0	1	1	1	0	1	1	1	1	1	1	1	1	1	1	0	21	20	15	1	1	1
588	2	21	0	1	0	3	2	2	1	1	1	1	0	0	0	1	0	1	0	1	0	0	1	1	1	0	0	1	1	1	0	1	1	1	1	0	1	0	1	1	1	0	15	20	9	1	1	0
1072	2	19	0	1	0	3	4	2	1	0	0	0	0	0	1	0	1	1	1	0	0	0	1	1	1	0	0	1	1	1	0	1	1	1	1	0	1	1	1	0	1	1	12	20	13	0	1	1
1522	1	27	0	1	0	3	2	2	1	1	0	0	0	0	0	0	1	0	0	0	0	0	1	1	1	0	0	1	1	1	0	1	1	1	1	1	1	1	1	1	1	0	8	20	15	0	1	1
1788	1	21	0	1	0	3	4	2	1	1	1	1	0	0	1	1	1	1	1	0	0	0	1	1	1	0	0	1	1	1	0	1	1	1	1	1	1	1	1	1	1	0	21	20	15	1	1	1
2057	2	21	0	1	0	3	2	2	1	1	1	1	0	0	0	1	0	1	0	1	0	0	1	1	1	0	0	1	1	1	0	1	1	1	1	0	1	0	1	1	1	0	15	20	9	1	1	0
2541	2	19	0	1	0	3	4	2	1	0	0	0	0	0	1	0	1	1	1	0	0	0	1	1	1	0	0	1	1	1	0	1	1	1	1	0	1	1	1	0	1	1	12	20	13	0	1	1
2991	1	27	0	1	0	3	2	2	1	1	0	0	0	0	0	0	1	0	0	0	0	0	1	1	1	0	0	1	1	1	0	1	1	1	1	1	1	1	1	1	1	0	8	20	15	0	1	1
3257	1	21	0	1	0	3	4	2	1	1	1	1	0	0	1	1	1	1	1	0	0	0	1	1	1	0	0	1	1	1	0	1	1	1	1	1	1	1	1	1	1	0	21	20	15	1	1	1
3526	2	21	0	1	0	3	2	2	1	1	1	1	0	0	0	1	0	1	0	1	0	0	1	1	1	0	0	1	1	1	0	1	1	1	1	0	1	0	1	1	1	0	15	20	9	1	1	0
4010	2	19	0	1	0	3	4	2	1	0	0	0	0	0	1	0	1	1	1	0	0	0	1	1	1	0	0	1	1	1	0	1	1	1	1	0	1	1	1	0	1	1	12	20	13	0	1	1
575	1	23	0	2	0	0	2	1	1	0	0	0	0	0	1	0	0	0	0	0	0	0	1	1	1	0	0	1	1	1	0	1	1	1	1	0	1	1	1	1	1	1	5	20	16	0	1	1
2044	1	23	0	2	0	0	2	1	1	0	0	0	0	0	1	0	0	0	0	0	0	0	1	1	1	0	0	1	1	1	0	1	1	1	1	0	1	1	1	1	1	1	5	20	16	0	1	1
3513	1	23	0	2	0	0	2	1	1	0	0	0	0	0	1	0	0	0	0	0	0	0	1	1	1	0	0	1	1	1	0	1	1	1	1	0	1	1	1	1	1	1	5	20	16	0	1	1
272	1	23	0	2	0	3	2	2	1	1	1	1	1	1	1	0	1	1	0	0	0	0	1	1	1	0	0	1	1	1	0	1	1	1	0	0	1	1	1	1	1	0	19	22	15	1	1	1
1169	1	40	1	2	1	1	1	1	1	1	0	0	0	0	1	0	0	0	0	0	0	0	1	1	1	0	0	1	1	1	0	1	1	1	0	1	1	1	1	1	1	0	8	22	17	0	1	1
1741	1	23	0	2	0	3	2	2	1	1	1	1	1	1	1	0	1	1	0	0	0	0	1	1	1	0	0	1	1	1	0	1	1	1	0	0	1	1	1	1	1	0	19	22	15	1	1	1
2638	1	40	1	2	1	1	1	1	1	1	0	0	0	0	1	0	0	0	0	0	0	0	1	1	1	0	0	1	1	1	0	1	1	1	0	1	1	1	1	1	1	0	8	22	17	0	1	1
3210	1	23	0	2	0	3	2	2	1	1	1	1	1	1	1	0	1	1	0	0	0	0	1	1	1	0	0	1	1	1	0	1	1	1	0	0	1	1	1	1	1	0	19	22	15	1	1	1
4107	1	40	1	2	1	1	1	1	1	1	0	0	0	0	1	0	0	0	0	0	0	0	1	1	1	0	0	1	1	1	0	1	1	1	0	1	1	1	1	1	1	0	8	22	17	0	1	1
314	1	18	0	1	0	3	1	2	1	1	1	1	0	0	0	1	0	0	1	0	0	0	1	1	1	0	0	1	1	1	0	1	1	1	0	1	1	1	1	1	1	0	14	22	15	0	1	1
327	2	21	0	1	0	3	1	2	1	1	0	0	0	0	1	0	1	1	1	0	0	0	1	1	1	0	0	1	1	1	0	1	1	1	0	1	1	1	1	1	1	0	13	22	14	0	1	1
1783	1	18	0	1	0	3	1	2	1	1	1	1	0	0	0	1	0	0	1	0	0	0	1	1	1	0	0	1	1	1	0	1	1	1	0	1	1	1	1	1	1	0	14	22	15	0	1	1
1796	2	21	0	1	0	3	1	2	1	1	0	0	0	0	1	0	1	1	1	0	0	0	1	1	1	0	0	1	1	1	0	1	1	1	0	1	1	1	1	1	1	0	13	22	14	0	1	1
3252	1	18	0	1	0	3	1	2	1	1	1	1	0	0	0	1	0	0	1	0	0	0	1	1	1	0	0	1	1	1	0	1	1	1	0	1	1	1	1	1	1	0	14	22	15	0	1	1
3265	2	21	0	1	0	3	1	2	1	1	0	0	0	0	1	0	1	1	1	0	0	0	1	1	1	0	0	1	1	1	0	1	1	1	0	1	1	1	1	1	1	0	13	22	14	0	1	1
184	2	25	0	1	0	3	2	1	1	1	0	1	0	0	0	1	1	1	1	1	0	0	1	1	1	0	0	1	1	1	0	1	1	1	0	1	1	1	1	1	1	1	17	22	19	1	1	1
1653	2	25	0	1	0	3	2	1	1	1	0	1	0	0	0	1	1	1	1	1	0	0	1	1	1	0	0	1	1	1	0	1	1	1	0	1	1	1	1	1	1	1	17	22	19	1	1	1
3122	2	25	0	1	0	3	2	1	1	1	0	1	0	0	0	1	1	1	1	1	0	0	1	1	1	0	0	1	1	1	0	1	1	1	0	1	1	1	1	1	1	1	17	22	19	1	1	1
727	2	20	0	1	0	3	1	2	1	1	1	1	1	0	1	1	1	1	0	0	0	0	1	1	1	0	0	1	1	1	0	1	1	1	0	0	1	1	1	1	1	0	19	22	14	1	1	1
1115	2	20	0	1	0	3	1	2	1	1	0	0	0	0	1	1	0	1	0	0	0	0	1	1	1	0	0	1	1	1	0	1	1	1	0	0	1	0	1	1	1	0	12	22	12	0	1	0
2196	2	20	0	1	0	3	1	2	1	1	1	1	1	0	1	1	1	1	0	0	0	0	1	1	1	0	0	1	1	1	0	1	1	1	0	0	1	1	1	1	1	0	19	22	14	1	1	1
2584	2	20	0	1	0	3	1	2	1	1	0	0	0	0	1	1	0	1	0	0	0	0	1	1	1	0	0	1	1	1	0	1	1	1	0	0	1	0	1	1	1	0	12	22	12	0	1	0
3665	2	20	0	1	0	3	1	2	1	1	1	1	1	0	1	1	1	1	0	0	0	0	1	1	1	0	0	1	1	1	0	1	1	1	0	0	1	1	1	1	1	0	19	22	14	1	1	1
4053	2	20	0	1	0	3	1	2	1	1	0	0	0	0	1	1	0	1	0	0	0	0	1	1	1	0	0	1	1	1	0	1	1	1	0	0	1	0	1	1	1	0	12	22	12	0	1	0
487	2	23	0	1	0	3	1	2	1	1	0	0	0	0	1	1	1	1	0	0	0	0	1	1	1	0	0	1	1	1	0	1	1	1	0	0	1	1	1	1	1	0	13	22	14	0	1	1
1956	2	23	0	1	0	3	1	2	1	1	0	0	0	0	1	1	1	1	0	0	0	0	1	1	1	0	0	1	1	1	0	1	1	1	0	0	1	1	1	1	1	0	13	22	14	0	1	1
3425	2	23	0	1	0	3	1	2	1	1	0	0	0	0	1	1	1	1	0	0	0	0	1	1	1	0	0	1	1	1	0	1	1	1	0	0	1	1	1	1	1	0	13	22	14	0	1	1
1228	2	45	1	2	1	1	1	1	1	0	0	0	0	1	1	0	1	0	1	0	0	0	1	1	1	0	0	1	1	0	1	0	0	0	1	0	0	1	1	1	1	0	11	14	11	0	0	0
2697	2	45	1	2	1	1	1	1	1	0	0	0	0	1	1	0	1	0	1	0	0	0	1	1	1	0	0	1	1	0	1	0	0	0	1	0	0	1	1	1	1	0	11	14	11	0	0	0
4166	2	45	1	2	1	1	1	1	1	0	0	0	0	1	1	0	1	0	1	0	0	0	1	1	1	0	0	1	1	0	1	0	0	0	1	0	0	1	1	1	1	0	11	14	11	0	0	0
1229	1	53	1	2	0	1	1	1	1	0	0	0	0	1	1	0	0	0	1	0	0	0	1	1	1	0	0	1	1	0	1	0	0	0	0	0	1	1	1	1	1	0	9	16	12	0	0	0
2698	1	53	1	2	0	1	1	1	1	0	0	0	0	1	1	0	0	0	1	0	0	0	1	1	1	0	0	1	1	0	1	0	0	0	0	0	1	1	1	1	1	0	9	16	12	0	0	0
4167	1	53	1	2	0	1	1	1	1	0	0	0	0	1	1	0	0	0	1	0	0	0	1	1	1	0	0	1	1	0	1	0	0	0	0	0	1	1	1	1	1	0	9	16	12	0	0	0
1272	1	39	1	2	0	1	1	1	1	0	0	0	0	0	1	0	1	0	1	0	0	0	1	1	1	0	0	1	1	0	1	0	0	0	0	0	0	1	1	1	1	0	9	16	11	0	0	0
2741	1	39	1	2	0	1	1	1	1	0	0	0	0	0	1	0	1	0	1	0	0	0	1	1	1	0	0	1	1	0	1	0	0	0	0	0	0	1	1	1	1	0	9	16	11	0	0	0
4210	1	39	1	2	0	1	1	1	1	0	0	0	0	0	1	0	1	0	1	0	0	0	1	1	1	0	0	1	1	0	1	0	0	0	0	0	0	1	1	1	1	0	9	16	11	0	0	0
1275	1	47	1	2	1	1	1	1	1	0	0	0	0	0	1	0	1	0	1	0	0	0	1	1	1	0	0	1	1	0	1	0	1	0	1	0	1	1	1	1	1	0	9	16	14	0	0	1
2744	1	47	1	2	1	1	1	1	1	0	0	0	0	0	1	0	1	0	1	0	0	0	1	1	1	0	0	1	1	0	1	0	1	0	1	0	1	1	1	1	1	0	9	16	14	0	0	1
4213	1	47	1	2	1	1	1	1	1	0	0	0	0	0	1	0	1	0	1	0	0	0	1	1	1	0	0	1	1	0	1	0	1	0	1	0	1	1	1	1	1	0	9	16	14	0	0	1
1283	1	51	1	2	0	0	4	1	1	0	0	0	0	0	1	0	1	0	1	0	0	0	1	1	1	0	0	1	1	0	1	0	1	0	0	0	0	1	1	1	1	0	9	18	11	0	1	0
2752	1	51	1	2	0	0	4	1	1	0	0	0	0	0	1	0	1	0	1	0	0	0	1	1	1	0	0	1	1	0	1	0	1	0	0	0	0	1	1	1	1	0	9	18	11	0	1	0
4221	1	51	1	2	0	0	4	1	1	0	0	0	0	0	1	0	1	0	1	0	0	0	1	1	1	0	0	1	1	0	1	0	1	0	0	0	0	1	1	1	1	0	9	18	11	0	1	0
1245	1	64	1	2	0	0	1	1	1	0	0	0	0	1	1	0	0	0	1	0	0	0	1	1	1	0	0	1	1	0	1	0	1	1	0	0	1	1	1	1	1	0	9	20	14	0	1	1
2714	1	64	1	2	0	0	1	1	1	0	0	0	0	1	1	0	0	0	1	0	0	0	1	1	1	0	0	1	1	0	1	0	1	1	0	0	1	1	1	1	1	0	9	20	14	0	1	1
4183	1	64	1	2	0	0	1	1	1	0	0	0	0	1	1	0	0	0	1	0	0	0	1	1	1	0	0	1	1	0	1	0	1	1	0	0	1	1	1	1	1	0	9	20	14	0	1	1
140	1	42	1	2	0	1	1	1	1	1	0	0	0	0	0	1	1	1	0	0	0	0	1	1	1	0	0	1	1	0	1	1	0	1	1	1	0	1	1	1	1	0	12	18	14	0	1	1
1609	1	42	1	2	0	1	1	1	1	1	0	0	0	0	0	1	1	1	0	0	0	0	1	1	1	0	0	1	1	0	1	1	0	1	1	1	0	1	1	1	1	0	12	18	14	0	1	1
3078	1	42	1	2	0	1	1	1	1	1	0	0	0	0	0	1	1	1	0	0	0	0	1	1	1	0	0	1	1	0	1	1	0	1	1	1	0	1	1	1	1	0	12	18	14	0	1	1
311	1	28	0	1	0	3	1	1	1	1	0	1	0	0	1	0	1	0	0	0	0	0	1	1	1	0	0	1	1	0	1	1	0	1	1	1	1	0	1	1	1	0	11	18	11	0	1	0
1780	1	28	0	1	0	3	1	1	1	1	0	1	0	0	1	0	1	0	0	0	0	0	1	1	1	0	0	1	1	0	1	1	0	1	1	1	1	0	1	1	1	0	11	18	11	0	1	0
3249	1	28	0	1	0	3	1	1	1	1	0	1	0	0	1	0	1	0	0	0	0	0	1	1	1	0	0	1	1	0	1	1	0	1	1	1	1	0	1	1	1	0	11	18	11	0	1	0
538	2	23	0	1	0	3	1	1	1	1	1	1	1	0	1	1	0	0	1	0	1	0	1	1	1	0	0	1	1	0	1	1	0	1	0	0	0	0	1	1	1	0	21	20	6	1	1	0
2007	2	23	0	1	0	3	1	1	1	1	1	1	1	0	1	1	0	0	1	0	1	0	1	1	1	0	0	1	1	0	1	1	0	1	0	0	0	0	1	1	1	0	21	20	6	1	1	0
3476	2	23	0	1	0	3	1	1	1	1	1	1	1	0	1	1	0	0	1	0	1	0	1	1	1	0	0	1	1	0	1	1	0	1	0	0	0	0	1	1	1	0	21	20	6	1	1	0
355	2	24	0	1	1	3	1	1	1	0	0	0	1	0	0	0	0	0	0	0	0	0	1	1	1	0	0	1	1	0	1	1	0	1	0	0	1	0	1	1	1	0	6	20	8	0	1	0
1129	1	60	1	1	1	1	4	1	1	0	0	0	0	0	1	0	0	0	0	0	0	0	1	1	1	0	0	1	1	0	1	1	0	1	0	0	0	0	1	1	1	0	5	20	6	0	1	0
1824	2	24	0	1	1	3	1	1	1	0	0	0	1	0	0	0	0	0	0	0	0	0	1	1	1	0	0	1	1	0	1	1	0	1	0	0	1	0	1	1	1	0	6	20	8	0	1	0
2598	1	60	1	1	1	1	4	1	1	0	0	0	0	0	1	0	0	0	0	0	0	0	1	1	1	0	0	1	1	0	1	1	0	1	0	0	0	0	1	1	1	0	5	20	6	0	1	0
3293	2	24	0	1	1	3	1	1	1	0	0	0	1	0	0	0	0	0	0	0	0	0	1	1	1	0	0	1	1	0	1	1	0	1	0	0	1	0	1	1	1	0	6	20	8	0	1	0
4067	1	60	1	1	1	1	4	1	1	0	0	0	0	0	1	0	0	0	0	0	0	0	1	1	1	0	0	1	1	0	1	1	0	1	0	0	0	0	1	1	1	0	5	20	6	0	1	0
11	2	19	0	1	0	3	1	2	1	1	0	1	0	0	0	0	1	1	1	0	0	0	1	1	1	0	0	1	1	0	1	1	1	0	1	1	0	1	1	1	1	0	15	18	12	1	1	0
1480	2	19	0	1	0	3	1	2	1	1	0	1	0	0	0	0	1	1	1	0	0	0	1	1	1	0	0	1	1	0	1	1	1	0	1	1	0	1	1	1	1	0	15	18	12	1	1	0
2949	2	19	0	1	0	3	1	2	1	1	0	1	0	0	0	0	1	1	1	0	0	0	1	1	1	0	0	1	1	0	1	1	1	0	1	1	0	1	1	1	1	0	15	18	12	1	1	0
389	1	21	0	1	0	3	4	2	1	1	0	1	0	0	0	1	1	1	1	0	0	0	1	1	1	0	0	1	1	0	1	1	1	0	0	0	0	0	1	1	1	0	16	20	9	1	1	0
1858	1	21	0	1	0	3	4	2	1	1	0	1	0	0	0	1	1	1	1	0	0	0	1	1	1	0	0	1	1	0	1	1	1	0	0	0	0	0	1	1	1	0	16	20	9	1	1	0
3327	1	21	0	1	0	3	4	2	1	1	0	1	0	0	0	1	1	1	1	0	0	0	1	1	1	0	0	1	1	0	1	1	1	0	0	0	0	0	1	1	1	0	16	20	9	1	1	0
193	2	21	0	1	0	3	1	2	1	1	1	0	0	0	1	1	0	1	1	0	1	0	1	1	1	0	0	1	1	0	1	1	1	1	1	0	1	0	1	1	1	0	17	20	9	1	1	0
1343	1	21	0	1	0	3	2	2	1	0	0	0	0	0	0	0	1	1	0	0	0	0	1	1	1	0	0	1	1	0	1	1	1	1	1	0	1	1	1	1	1	0	9	20	14	0	1	1
1355	1	18	0	1	0	3	4	2	1	1	1	1	0	0	1	1	0	1	0	1	0	0	1	1	1	0	0	1	1	0	1	1	1	1	1	1	1	1	1	1	1	0	16	20	18	1	1	1
1662	2	21	0	1	0	3	1	2	1	1	1	0	0	0	1	1	0	1	1	0	1	0	1	1	1	0	0	1	1	0	1	1	1	1	1	0	1	0	1	1	1	0	17	20	9	1	1	0
2812	1	21	0	1	0	3	2	2	1	0	0	0	0	0	0	0	1	1	0	0	0	0	1	1	1	0	0	1	1	0	1	1	1	1	1	0	1	1	1	1	1	0	9	20	14	0	1	1
2824	1	18	0	1	0	3	4	2	1	1	1	1	0	0	1	1	0	1	0	1	0	0	1	1	1	0	0	1	1	0	1	1	1	1	1	1	1	1	1	1	1	0	16	20	18	1	1	1
3131	2	21	0	1	0	3	1	2	1	1	1	0	0	0	1	1	0	1	1	0	1	0	1	1	1	0	0	1	1	0	1	1	1	1	1	0	1	0	1	1	1	0	17	20	9	1	1	0
4281	1	21	0	1	0	3	2	2	1	0	0	0	0	0	0	0	1	1	0	0	0	0	1	1	1	0	0	1	1	0	1	1	1	1	1	0	1	1	1	1	1	0	9	20	14	0	1	1
4293	1	18	0	1	0	3	4	2	1	1	1	1	0	0	1	1	0	1	0	1	0	0	1	1	1	0	0	1	1	0	1	1	1	1	1	1	1	1	1	1	1	0	16	20	18	1	1	1
125	2	66	1	1	1	3	1	1	1	1	0	0	0	0	1	1	0	0	1	0	0	0	1	1	1	0	0	1	1	0	1	1	1	1	1	0	1	0	1	1	1	0	11	20	11	0	1	0
1031	2	35	0	1	0	3	1	1	1	1	1	1	1	1	1	0	0	1	1	0	0	0	1	1	1	0	0	1	1	0	1	1	1	1	1	0	1	1	1	1	1	0	20	20	14	1	1	1
1377	2	18	0	2	0	3	4	2	1	1	1	1	0	0	1	0	1	0	1	0	0	0	1	1	1	0	0	1	1	0	1	1	1	1	1	0	0	1	1	1	1	0	15	20	8	1	1	0
1594	2	66	1	1	1	3	1	1	1	1	0	0	0	0	1	1	0	0	1	0	0	0	1	1	1	0	0	1	1	0	1	1	1	1	1	0	1	0	1	1	1	0	11	20	11	0	1	0
2500	2	35	0	1	0	3	1	1	1	1	1	1	1	1	1	0	0	1	1	0	0	0	1	1	1	0	0	1	1	0	1	1	1	1	1	0	1	1	1	1	1	0	20	20	14	1	1	1
2846	2	18	0	2	0	3	4	2	1	1	1	1	0	0	1	0	1	0	1	0	0	0	1	1	1	0	0	1	1	0	1	1	1	1	1	0	0	1	1	1	1	0	15	20	8	1	1	0
3063	2	66	1	1	1	3	1	1	1	1	0	0	0	0	1	1	0	0	1	0	0	0	1	1	1	0	0	1	1	0	1	1	1	1	1	0	1	0	1	1	1	0	11	20	11	0	1	0
3969	2	35	0	1	0	3	1	1	1	1	1	1	1	1	1	0	0	1	1	0	0	0	1	1	1	0	0	1	1	0	1	1	1	1	1	0	1	1	1	1	1	0	20	20	14	1	1	1
4315	2	18	0	2	0	3	4	2	1	1	1	1	0	0	1	0	1	0	1	0	0	0	1	1	1	0	0	1	1	0	1	1	1	1	1	0	0	1	1	1	1	0	15	20	8	1	1	0
428	2	24	0	1	0	3	4	1	1	1	0	0	0	0	0	1	1	0	0	1	0	0	1	1	1	0	0	1	1	0	1	1	1	1	1	0	0	1	1	1	1	0	11	20	12	0	1	0
1897	2	24	0	1	0	3	4	1	1	1	0	0	0	0	0	1	1	0	0	1	0	0	1	1	1	0	0	1	1	0	1	1	1	1	1	0	0	1	1	1	1	0	11	20	12	0	1	0
3366	2	24	0	1	0	3	4	1	1	1	0	0	0	0	0	1	1	0	0	1	0	0	1	1	1	0	0	1	1	0	1	1	1	1	1	0	0	1	1	1	1	0	11	20	12	0	1	0
1360	1	18	0	1	0	3	1	2	1	1	1	1	0	1	1	0	1	0	1	0	0	0	1	1	1	0	0	1	1	0	1	1	1	1	1	0	1	1	1	1	1	0	18	20	12	1	1	0
2829	1	18	0	1	0	3	1	2	1	1	1	1	0	1	1	0	1	0	1	0	0	0	1	1	1	0	0	1	1	0	1	1	1	1	1	0	1	1	1	1	1	0	18	20	12	1	1	0
4298	1	18	0	1	0	3	1	2	1	1	1	1	0	1	1	0	1	0	1	0	0	0	1	1	1	0	0	1	1	0	1	1	1	1	1	0	1	1	1	1	1	0	18	20	12	1	1	0
309	2	22	0	1	0	3	2	2	1	1	1	1	0	0	0	0	1	0	0	0	0	0	1	1	1	0	0	1	1	0	1	1	1	1	0	0	1	0	1	1	1	0	13	22	11	0	1	0
665	1	26	0	1	0	3	1	1	1	1	0	1	1	0	1	0	1	1	1	1	1	0	1	1	1	0	0	1	1	0	1	1	1	1	0	1	1	1	1	1	1	1	20	22	19	1	1	1
1778	2	22	0	1	0	3	2	2	1	1	1	1	0	0	0	0	1	0	0	0	0	0	1	1	1	0	0	1	1	0	1	1	1	1	0	0	1	0	1	1	1	0	13	22	11	0	1	0
2134	1	26	0	1	0	3	1	1	1	1	0	1	1	0	1	0	1	1	1	1	1	0	1	1	1	0	0	1	1	0	1	1	1	1	0	1	1	1	1	1	1	1	20	22	19	1	1	1
3247	2	22	0	1	0	3	2	2	1	1	1	1	0	0	0	0	1	0	0	0	0	0	1	1	1	0	0	1	1	0	1	1	1	1	0	0	1	0	1	1	1	0	13	22	11	0	1	0
3603	1	26	0	1	0	3	1	1	1	1	0	1	1	0	1	0	1	1	1	1	1	0	1	1	1	0	0	1	1	0	1	1	1	1	0	1	1	1	1	1	1	1	20	22	19	1	1	1
97	2	40	1	1	1	1	3	1	1	1	0	0	0	0	0	0	0	1	0	0	0	0	1	1	1	0	0	1	1	0	1	1	1	1	0	0	0	1	1	1	1	0	8	22	12	0	1	0
162	2	22	0	1	0	1	4	1	1	1	1	1	0	0	0	1	0	0	0	0	0	0	1	1	1	0	0	1	1	0	1	1	1	1	0	1	0	1	1	1	1	0	12	22	12	0	1	0
166	2	31	0	1	0	3	1	1	1	0	0	0	1	0	1	1	1	1	0	0	1	0	1	1	1	0	0	1	1	0	1	1	1	1	0	1	1	1	1	1	1	0	15	22	17	1	1	1
171	2	29	0	1	1	3	1	1	1	1	0	0	0	0	0	0	1	0	0	0	0	0	1	1	1	0	0	1	1	0	1	1	1	1	0	0	1	1	1	1	1	0	8	22	15	0	1	1
476	2	27	0	1	1	3	1	1	1	1	0	0	0	0	0	0	1	1	0	0	0	0	1	1	1	0	0	1	1	0	1	1	1	1	0	0	1	1	1	1	1	0	10	22	14	0	1	1
576	1	22	0	1	1	1	1	1	1	0	0	0	0	0	0	0	1	1	1	0	0	0	1	1	1	0	0	1	1	0	1	1	1	1	0	0	0	0	1	1	1	0	10	22	6	0	1	0
777	1	37	1	2	1	3	1	1	1	1	0	0	0	0	1	0	1	0	0	0	0	0	1	1	1	0	0	1	1	0	1	1	1	1	0	0	1	0	1	1	1	0	9	22	11	0	1	0
1566	2	40	1	1	1	1	3	1	1	1	0	0	0	0	0	0	0	1	0	0	0	0	1	1	1	0	0	1	1	0	1	1	1	1	0	0	0	1	1	1	1	0	8	22	12	0	1	0
1631	2	22	0	1	0	1	4	1	1	1	1	1	0	0	0	1	0	0	0	0	0	0	1	1	1	0	0	1	1	0	1	1	1	1	0	1	0	1	1	1	1	0	12	22	12	0	1	0
1635	2	31	0	1	0	3	1	1	1	0	0	0	1	0	1	1	1	1	0	0	1	0	1	1	1	0	0	1	1	0	1	1	1	1	0	1	1	1	1	1	1	0	15	22	17	1	1	1
1640	2	29	0	1	1	3	1	1	1	1	0	0	0	0	0	0	1	0	0	0	0	0	1	1	1	0	0	1	1	0	1	1	1	1	0	0	1	1	1	1	1	0	8	22	15	0	1	1
1945	2	27	0	1	1	3	1	1	1	1	0	0	0	0	0	0	1	1	0	0	0	0	1	1	1	0	0	1	1	0	1	1	1	1	0	0	1	1	1	1	1	0	10	22	14	0	1	1
2045	1	22	0	1	1	1	1	1	1	0	0	0	0	0	0	0	1	1	1	0	0	0	1	1	1	0	0	1	1	0	1	1	1	1	0	0	0	0	1	1	1	0	10	22	6	0	1	0
2246	1	37	1	2	1	3	1	1	1	1	0	0	0	0	1	0	1	0	0	0	0	0	1	1	1	0	0	1	1	0	1	1	1	1	0	0	1	0	1	1	1	0	9	22	11	0	1	0
3035	2	40	1	1	1	1	3	1	1	1	0	0	0	0	0	0	0	1	0	0	0	0	1	1	1	0	0	1	1	0	1	1	1	1	0	0	0	1	1	1	1	0	8	22	12	0	1	0
3100	2	22	0	1	0	1	4	1	1	1	1	1	0	0	0	1	0	0	0	0	0	0	1	1	1	0	0	1	1	0	1	1	1	1	0	1	0	1	1	1	1	0	12	22	12	0	1	0
3104	2	31	0	1	0	3	1	1	1	0	0	0	1	0	1	1	1	1	0	0	1	0	1	1	1	0	0	1	1	0	1	1	1	1	0	1	1	1	1	1	1	0	15	22	17	1	1	1
3109	2	29	0	1	1	3	1	1	1	1	0	0	0	0	0	0	1	0	0	0	0	0	1	1	1	0	0	1	1	0	1	1	1	1	0	0	1	1	1	1	1	0	8	22	15	0	1	1
3414	2	27	0	1	1	3	1	1	1	1	0	0	0	0	0	0	1	1	0	0	0	0	1	1	1	0	0	1	1	0	1	1	1	1	0	0	1	1	1	1	1	0	10	22	14	0	1	1
3514	1	22	0	1	1	1	1	1	1	0	0	0	0	0	0	0	1	1	1	0	0	0	1	1	1	0	0	1	1	0	1	1	1	1	0	0	0	0	1	1	1	0	10	22	6	0	1	0
3715	1	37	1	2	1	3	1	1	1	1	0	0	0	0	1	0	1	0	0	0	0	0	1	1	1	0	0	1	1	0	1	1	1	1	0	0	1	0	1	1	1	0	9	22	11	0	1	0
138	1	23	0	1	0	3	1	1	1	1	0	0	1	1	1	1	1	0	0	1	0	0	1	1	1	0	0	1	1	0	1	1	1	1	0	1	1	1	1	1	1	1	17	22	20	1	1	1
1354	2	19	0	1	0	3	1	2	1	1	1	1	0	0	1	0	1	1	1	0	1	0	1	1	1	0	0	1	1	0	1	1	1	1	0	0	1	1	1	1	1	0	20	22	15	1	1	1
1361	2	18	0	1	0	3	1	1	1	1	0	0	1	0	1	1	0	1	1	0	0	0	1	1	1	0	0	1	1	0	1	1	1	1	0	0	1	1	1	1	1	0	15	22	14	1	1	1
1412	1	21	0	2	0	3	1	2	1	1	1	1	0	0	1	0	0	1	1	0	0	0	1	1	1	0	0	1	1	0	1	1	1	1	0	1	1	0	1	1	1	0	16	22	14	1	1	1
1469	2	21	0	1	0	3	1	2	1	1	0	0	0	0	1	1	0	0	0	0	0	0	1	1	1	0	0	1	1	0	1	1	1	1	0	1	0	1	1	1	1	0	9	22	13	0	1	1
1607	1	23	0	1	0	3	1	1	1	1	0	0	1	1	1	1	1	0	0	1	0	0	1	1	1	0	0	1	1	0	1	1	1	1	0	1	1	1	1	1	1	1	17	22	20	1	1	1
2823	2	19	0	1	0	3	1	2	1	1	1	1	0	0	1	0	1	1	1	0	1	0	1	1	1	0	0	1	1	0	1	1	1	1	0	0	1	1	1	1	1	0	20	22	15	1	1	1
2830	2	18	0	1	0	3	1	1	1	1	0	0	1	0	1	1	0	1	1	0	0	0	1	1	1	0	0	1	1	0	1	1	1	1	0	0	1	1	1	1	1	0	15	22	14	1	1	1
2881	1	21	0	2	0	3	1	2	1	1	1	1	0	0	1	0	0	1	1	0	0	0	1	1	1	0	0	1	1	0	1	1	1	1	0	1	1	0	1	1	1	0	16	22	14	1	1	1
2938	2	21	0	1	0	3	1	2	1	1	0	0	0	0	1	1	0	0	0	0	0	0	1	1	1	0	0	1	1	0	1	1	1	1	0	1	0	1	1	1	1	0	9	22	13	0	1	1
3076	1	23	0	1	0	3	1	1	1	1	0	0	1	1	1	1	1	0	0	1	0	0	1	1	1	0	0	1	1	0	1	1	1	1	0	1	1	1	1	1	1	1	17	22	20	1	1	1
4292	2	19	0	1	0	3	1	2	1	1	1	1	0	0	1	0	1	1	1	0	1	0	1	1	1	0	0	1	1	0	1	1	1	1	0	0	1	1	1	1	1	0	20	22	15	1	1	1
4299	2	18	0	1	0	3	1	1	1	1	0	0	1	0	1	1	0	1	1	0	0	0	1	1	1	0	0	1	1	0	1	1	1	1	0	0	1	1	1	1	1	0	15	22	14	1	1	1
4350	1	21	0	2	0	3	1	2	1	1	1	1	0	0	1	0	0	1	1	0	0	0	1	1	1	0	0	1	1	0	1	1	1	1	0	1	1	0	1	1	1	0	16	22	14	1	1	1
4407	2	21	0	1	0	3	1	2	1	1	0	0	0	0	1	1	0	0	0	0	0	0	1	1	1	0	0	1	1	0	1	1	1	1	0	1	0	1	1	1	1	0	9	22	13	0	1	1
413	1	23	0	1	0	3	2	1	1	1	1	1	1	0	1	1	0	0	0	1	0	0	1	1	1	0	0	1	1	0	1	1	1	1	0	1	1	1	1	1	1	0	16	22	18	1	1	1
1882	1	23	0	1	0	3	2	1	1	1	1	1	1	0	1	1	0	0	0	1	0	0	1	1	1	0	0	1	1	0	1	1	1	1	0	1	1	1	1	1	1	0	16	22	18	1	1	1
3351	1	23	0	1	0	3	2	1	1	1	1	1	1	0	1	1	0	0	0	1	0	0	1	1	1	0	0	1	1	0	1	1	1	1	0	1	1	1	1	1	1	0	16	22	18	1	1	1
310	2	20	0	1	0	3	4	1	1	0	0	0	0	0	1	0	1	1	1	1	0	0	1	1	1	0	0	1	1	0	1	1	1	1	0	0	1	0	1	1	1	0	12	22	10	0	1	0
390	1	23	0	2	0	3	2	2	1	1	0	0	1	1	1	1	1	0	0	0	0	0	1	1	1	0	0	1	1	0	1	1	1	1	0	1	0	0	1	1	1	0	15	22	11	1	1	0
599	2	22	0	1	0	3	1	2	1	1	0	0	1	0	1	0	0	0	0	1	0	0	1	1	1	0	0	1	1	0	1	1	1	1	0	0	1	1	1	1	1	1	10	22	17	0	1	1
1033	2	29	0	1	1	3	1	1	1	1	0	0	0	0	0	0	1	1	0	0	0	0	1	1	1	0	0	1	1	0	1	1	1	1	0	1	1	1	1	1	1	0	9	22	16	0	1	1
1046	2	22	0	1	0	3	4	1	1	0	0	0	1	0	1	0	1	0	1	0	0	0	1	1	1	0	0	1	1	0	1	1	1	1	0	0	1	1	1	1	1	0	12	22	13	0	1	1
1100	2	39	1	1	1	3	1	1	1	1	0	0	0	0	0	1	0	0	0	0	0	0	1	1	1	0	0	1	1	0	1	1	1	1	0	1	1	1	1	1	1	1	9	22	18	0	1	1
1779	2	20	0	1	0	3	4	1	1	0	0	0	0	0	1	0	1	1	1	1	0	0	1	1	1	0	0	1	1	0	1	1	1	1	0	0	1	0	1	1	1	0	12	22	10	0	1	0
1859	1	23	0	2	0	3	2	2	1	1	0	0	1	1	1	1	1	0	0	0	0	0	1	1	1	0	0	1	1	0	1	1	1	1	0	1	0	0	1	1	1	0	15	22	11	1	1	0
2068	2	22	0	1	0	3	1	2	1	1	0	0	1	0	1	0	0	0	0	1	0	0	1	1	1	0	0	1	1	0	1	1	1	1	0	0	1	1	1	1	1	1	10	22	17	0	1	1
2502	2	29	0	1	1	3	1	1	1	1	0	0	0	0	0	0	1	1	0	0	0	0	1	1	1	0	0	1	1	0	1	1	1	1	0	1	1	1	1	1	1	0	9	22	16	0	1	1
2515	2	22	0	1	0	3	4	1	1	0	0	0	1	0	1	0	1	0	1	0	0	0	1	1	1	0	0	1	1	0	1	1	1	1	0	0	1	1	1	1	1	0	12	22	13	0	1	1
2569	2	39	1	1	1	3	1	1	1	1	0	0	0	0	0	1	0	0	0	0	0	0	1	1	1	0	0	1	1	0	1	1	1	1	0	1	1	1	1	1	1	1	9	22	18	0	1	1
3248	2	20	0	1	0	3	4	1	1	0	0	0	0	0	1	0	1	1	1	1	0	0	1	1	1	0	0	1	1	0	1	1	1	1	0	0	1	0	1	1	1	0	12	22	10	0	1	0
3328	1	23	0	2	0	3	2	2	1	1	0	0	1	1	1	1	1	0	0	0	0	0	1	1	1	0	0	1	1	0	1	1	1	1	0	1	0	0	1	1	1	0	15	22	11	1	1	0
3537	2	22	0	1	0	3	1	2	1	1	0	0	1	0	1	0	0	0	0	1	0	0	1	1	1	0	0	1	1	0	1	1	1	1	0	0	1	1	1	1	1	1	10	22	17	0	1	1
3971	2	29	0	1	1	3	1	1	1	1	0	0	0	0	0	0	1	1	0	0	0	0	1	1	1	0	0	1	1	0	1	1	1	1	0	1	1	1	1	1	1	0	9	22	16	0	1	1
3984	2	22	0	1	0	3	4	1	1	0	0	0	1	0	1	0	1	0	1	0	0	0	1	1	1	0	0	1	1	0	1	1	1	1	0	0	1	1	1	1	1	0	12	22	13	0	1	1
4038	2	39	1	1	1	3	1	1	1	1	0	0	0	0	0	1	0	0	0	0	0	0	1	1	1	0	0	1	1	0	1	1	1	1	0	1	1	1	1	1	1	1	9	22	18	0	1	1
168	2	25	0	1	0	3	1	1	1	1	1	1	1	0	1	0	1	0	1	1	1	0	1	1	1	0	0	1	1	0	1	1	1	1	0	1	1	1	1	1	1	1	19	22	20	1	1	1
1637	2	25	0	1	0	3	1	1	1	1	1	1	1	0	1	0	1	0	1	1	1	0	1	1	1	0	0	1	1	0	1	1	1	1	0	1	1	1	1	1	1	1	19	22	20	1	1	1
3106	2	25	0	1	0	3	1	1	1	1	1	1	1	0	1	0	1	0	1	1	1	0	1	1	1	0	0	1	1	0	1	1	1	1	0	1	1	1	1	1	1	1	19	22	20	1	1	1
719	1	21	0	1	0	3	2	1	1	1	0	0	0	0	1	0	1	1	1	0	0	0	1	1	1	0	0	1	1	0	1	1	1	1	0	0	1	1	1	1	1	0	13	22	14	0	1	1
1333	2	18	0	1	0	3	1	2	1	1	1	1	0	0	1	0	1	0	1	0	0	0	1	1	1	0	0	1	1	0	1	1	1	1	0	0	1	1	1	1	1	0	14	22	14	0	1	1
2188	1	21	0	1	0	3	2	1	1	1	0	0	0	0	1	0	1	1	1	0	0	0	1	1	1	0	0	1	1	0	1	1	1	1	0	0	1	1	1	1	1	0	13	22	14	0	1	1
2802	2	18	0	1	0	3	1	2	1	1	1	1	0	0	1	0	1	0	1	0	0	0	1	1	1	0	0	1	1	0	1	1	1	1	0	0	1	1	1	1	1	0	14	22	14	0	1	1
3657	1	21	0	1	0	3	2	1	1	1	0	0	0	0	1	0	1	1	1	0	0	0	1	1	1	0	0	1	1	0	1	1	1	1	0	0	1	1	1	1	1	0	13	22	14	0	1	1
4271	2	18	0	1	0	3	1	2	1	1	1	1	0	0	1	0	1	0	1	0	0	0	1	1	1	0	0	1	1	0	1	1	1	1	0	0	1	1	1	1	1	0	14	22	14	0	1	1
158	2	21	0	1	0	3	2	2	1	1	0	0	0	0	1	1	0	1	0	0	0	0	1	1	1	0	0	1	1	0	1	1	1	1	0	0	1	1	0	1	1	0	11	22	11	0	1	0
336	1	24	0	1	0	3	2	1	1	1	0	0	0	0	1	0	1	1	0	1	0	0	1	1	1	0	0	1	1	0	1	1	1	1	0	0	0	1	1	1	1	0	12	22	12	0	1	0
594	2	21	0	1	0	3	4	2	1	1	0	0	0	0	0	0	1	0	0	0	0	0	1	1	1	0	0	1	1	0	1	1	1	1	0	1	0	0	1	1	1	0	9	22	9	0	1	0
1627	2	21	0	1	0	3	2	2	1	1	0	0	0	0	1	1	0	1	0	0	0	0	1	1	1	0	0	1	1	0	1	1	1	1	0	0	1	1	0	1	1	0	11	22	11	0	1	0
1805	1	24	0	1	0	3	2	1	1	1	0	0	0	0	1	0	1	1	0	1	0	0	1	1	1	0	0	1	1	0	1	1	1	1	0	0	0	1	1	1	1	0	12	22	12	0	1	0
2063	2	21	0	1	0	3	4	2	1	1	0	0	0	0	0	0	1	0	0	0	0	0	1	1	1	0	0	1	1	0	1	1	1	1	0	1	0	0	1	1	1	0	9	22	9	0	1	0
3096	2	21	0	1	0	3	2	2	1	1	0	0	0	0	1	1	0	1	0	0	0	0	1	1	1	0	0	1	1	0	1	1	1	1	0	0	1	1	0	1	1	0	11	22	11	0	1	0
3274	1	24	0	1	0	3	2	1	1	1	0	0	0	0	1	0	1	1	0	1	0	0	1	1	1	0	0	1	1	0	1	1	1	1	0	0	0	1	1	1	1	0	12	22	12	0	1	0
3532	2	21	0	1	0	3	4	2	1	1	0	0	0	0	0	0	1	0	0	0	0	0	1	1	1	0	0	1	1	0	1	1	1	1	0	1	0	0	1	1	1	0	9	22	9	0	1	0
1151	2	31	0	2	0	3	3	1	1	0	0	0	0	0	0	1	0	1	0	0	0	0	1	1	1	0	0	1	1	0	1	1	1	1	0	1	1	1	1	1	1	0	9	22	17	0	1	1
2620	2	31	0	2	0	3	3	1	1	0	0	0	0	0	0	1	0	1	0	0	0	0	1	1	1	0	0	1	1	0	1	1	1	1	0	1	1	1	1	1	1	0	9	22	17	0	1	1
4089	2	31	0	2	0	3	3	1	1	0	0	0	0	0	0	1	0	1	0	0	0	0	1	1	1	0	0	1	1	0	1	1	1	1	0	1	1	1	1	1	1	0	9	22	17	0	1	1
1226	1	62	1	2	1	0	1	1	1	0	0	0	0	1	1	0	0	0	1	0	0	0	1	1	1	0	0	1	1	0	1	1	1	1	0	0	1	1	1	1	1	0	9	22	12	0	1	0
2695	1	62	1	2	1	0	1	1	1	0	0	0	0	1	1	0	0	0	1	0	0	0	1	1	1	0	0	1	1	0	1	1	1	1	0	0	1	1	1	1	1	0	9	22	12	0	1	0
4164	1	62	1	2	1	0	1	1	1	0	0	0	0	1	1	0	0	0	1	0	0	0	1	1	1	0	0	1	1	0	1	1	1	1	0	0	1	1	1	1	1	0	9	22	12	0	1	0
72	2	29	0	1	0	3	2	1	1	1	0	0	0	1	1	0	1	0	0	0	0	0	1	1	1	0	0	1	1	0	0	1	0	1	0	0	1	1	1	1	1	0	11	22	11	0	1	0
1541	2	29	0	1	0	3	2	1	1	1	0	0	0	1	1	0	1	0	0	0	0	0	1	1	1	0	0	1	1	0	0	1	0	1	0	0	1	1	1	1	1	0	11	22	11	0	1	0
3010	2	29	0	1	0	3	2	1	1	1	0	0	0	1	1	0	1	0	0	0	0	0	1	1	1	0	0	1	1	0	0	1	0	1	0	0	1	1	1	1	1	0	11	22	11	0	1	0
1012	1	37	1	1	0	3	1	1	1	0	0	0	0	0	0	0	1	0	0	0	0	0	1	1	1	0	0	1	1	0	0	1	0	1	0	0	1	1	0	1	1	0	7	22	9	0	1	0
2481	1	37	1	1	0	3	1	1	1	0	0	0	0	0	0	0	1	0	0	0	0	0	1	1	1	0	0	1	1	0	0	1	0	1	0	0	1	1	0	1	1	0	7	22	9	0	1	0
3950	1	37	1	1	0	3	1	1	1	0	0	0	0	0	0	0	1	0	0	0	0	0	1	1	1	0	0	1	1	0	0	1	0	1	0	0	1	1	0	1	1	0	7	22	9	0	1	0
192	2	20	0	2	0	3	2	2	1	1	0	1	0	0	0	0	1	0	1	0	0	0	1	1	1	0	0	1	1	0	0	1	0	1	0	0	0	0	1	1	1	0	13	22	7	0	1	0
1661	2	20	0	2	0	3	2	2	1	1	0	1	0	0	0	0	1	0	1	0	0	0	1	1	1	0	0	1	1	0	0	1	0	1	0	0	0	0	1	1	1	0	13	22	7	0	1	0
3130	2	20	0	2	0	3	2	2	1	1	0	1	0	0	0	0	1	0	1	0	0	0	1	1	1	0	0	1	1	0	0	1	0	1	0	0	0	0	1	1	1	0	13	22	7	0	1	0
60	2	22	0	1	0	3	2	1	1	1	1	0	0	0	1	0	0	1	1	0	0	0	1	1	1	0	0	1	1	0	0	1	0	1	0	1	0	1	1	1	1	0	12	22	12	0	1	0
1529	2	22	0	1	0	3	2	1	1	1	1	0	0	0	1	0	0	1	1	0	0	0	1	1	1	0	0	1	1	0	0	1	0	1	0	1	0	1	1	1	1	0	12	22	12	0	1	0
2998	2	22	0	1	0	3	2	1	1	1	1	0	0	0	1	0	0	1	1	0	0	0	1	1	1	0	0	1	1	0	0	1	0	1	0	1	0	1	1	1	1	0	12	22	12	0	1	0
55	2	34	0	1	0	1	1	1	1	1	0	0	0	0	0	0	1	0	0	0	0	0	1	1	1	0	0	1	1	0	0	1	1	1	1	1	0	1	1	1	1	0	7	22	15	0	1	1
598	2	18	0	2	0	3	4	1	1	1	1	1	0	1	1	0	1	0	1	0	0	0	1	1	1	0	0	1	1	0	0	1	1	1	1	0	1	1	1	1	1	1	18	22	17	1	1	1
603	1	32	0	1	0	1	1	1	1	0	1	1	0	0	1	1	1	0	1	0	0	0	1	1	1	0	0	1	1	0	0	1	1	1	1	0	1	0	1	1	1	1	16	22	15	1	1	1
1524	2	34	0	1	0	1	1	1	1	1	0	0	0	0	0	0	1	0	0	0	0	0	1	1	1	0	0	1	1	0	0	1	1	1	1	1	0	1	1	1	1	0	7	22	15	0	1	1
2067	2	18	0	2	0	3	4	1	1	1	1	1	0	1	1	0	1	0	1	0	0	0	1	1	1	0	0	1	1	0	0	1	1	1	1	0	1	1	1	1	1	1	18	22	17	1	1	1
2072	1	32	0	1	0	1	1	1	1	0	1	1	0	0	1	1	1	0	1	0	0	0	1	1	1	0	0	1	1	0	0	1	1	1	1	0	1	0	1	1	1	1	16	22	15	1	1	1
2993	2	34	0	1	0	1	1	1	1	1	0	0	0	0	0	0	1	0	0	0	0	0	1	1	1	0	0	1	1	0	0	1	1	1	1	1	0	1	1	1	1	0	7	22	15	0	1	1
3536	2	18	0	2	0	3	4	1	1	1	1	1	0	1	1	0	1	0	1	0	0	0	1	1	1	0	0	1	1	0	0	1	1	1	1	0	1	1	1	1	1	1	18	22	17	1	1	1
3541	1	32	0	1	0	1	1	1	1	0	1	1	0	0	1	1	1	0	1	0	0	0	1	1	1	0	0	1	1	0	0	1	1	1	1	0	1	0	1	1	1	1	16	22	15	1	1	1
1058	2	23	0	1	1	3	3	1	1	1	1	1	1	0	1	1	1	0	0	0	1	0	1	1	1	0	0	1	1	0	0	1	1	1	1	1	1	1	1	1	1	0	19	22	17	1	1	1
2527	2	23	0	1	1	3	3	1	1	1	1	1	1	0	1	1	1	0	0	0	1	0	1	1	1	0	0	1	1	0	0	1	1	1	1	1	1	1	1	1	1	0	19	22	17	1	1	1
3996	2	23	0	1	1	3	3	1	1	1	1	1	1	0	1	1	1	0	0	0	1	0	1	1	1	0	0	1	1	0	0	1	1	1	1	1	1	1	1	1	1	0	19	22	17	1	1	1
700	1	25	0	1	0	3	4	1	1	1	0	1	0	0	1	1	1	0	0	1	0	0	1	1	1	0	0	1	1	0	0	1	1	1	0	1	1	1	1	1	1	1	14	24	21	0	1	1
2169	1	25	0	1	0	3	4	1	1	1	0	1	0	0	1	1	1	0	0	1	0	0	1	1	1	0	0	1	1	0	0	1	1	1	0	1	1	1	1	1	1	1	14	24	21	0	1	1
3638	1	25	0	1	0	3	4	1	1	1	0	1	0	0	1	1	1	0	0	1	0	0	1	1	1	0	0	1	1	0	0	1	1	1	0	1	1	1	1	1	1	1	14	24	21	0	1	1
696	2	21	0	1	0	3	1	2	1	1	0	1	0	0	0	0	1	0	1	1	1	0	1	1	1	0	0	1	1	0	0	1	1	1	0	0	1	1	1	1	1	0	15	24	15	1	1	1
736	2	50	1	2	1	1	1	1	1	0	0	0	1	1	1	0	1	0	1	0	0	0	1	1	1	0	0	1	1	0	0	1	1	1	0	0	1	1	1	1	1	1	13	24	17	0	1	1
2165	2	21	0	1	0	3	1	2	1	1	0	1	0	0	0	0	1	0	1	1	1	0	1	1	1	0	0	1	1	0	0	1	1	1	0	0	1	1	1	1	1	0	15	24	15	1	1	1
2205	2	50	1	2	1	1	1	1	1	0	0	0	1	1	1	0	1	0	1	0	0	0	1	1	1	0	0	1	1	0	0	1	1	1	0	0	1	1	1	1	1	1	13	24	17	0	1	1
3634	2	21	0	1	0	3	1	2	1	1	0	1	0	0	0	0	1	0	1	1	1	0	1	1	1	0	0	1	1	0	0	1	1	1	0	0	1	1	1	1	1	0	15	24	15	1	1	1
3674	2	50	1	2	1	1	1	1	1	0	0	0	1	1	1	0	1	0	1	0	0	0	1	1	1	0	0	1	1	0	0	1	1	1	0	0	1	1	1	1	1	1	13	24	17	0	1	1
542	2	21	0	1	0	3	4	1	1	0	0	0	0	0	1	0	0	1	1	0	0	0	1	1	1	0	0	1	1	0	0	1	1	1	0	0	1	1	1	1	1	0	10	24	14	0	1	1
2011	2	21	0	1	0	3	4	1	1	0	0	0	0	0	1	0	0	1	1	0	0	0	1	1	1	0	0	1	1	0	0	1	1	1	0	0	1	1	1	1	1	0	10	24	14	0	1	1
3480	2	21	0	1	0	3	4	1	1	0	0	0	0	0	1	0	0	1	1	0	0	0	1	1	1	0	0	1	1	0	0	1	1	1	0	0	1	1	1	1	1	0	10	24	14	0	1	1
766	2	22	0	1	0	3	2	1	1	1	1	1	1	0	0	0	0	0	0	0	0	0	1	1	1	0	0	1	1	0	0	1	1	1	0	0	1	1	1	1	1	0	13	24	14	0	1	1
2235	2	22	0	1	0	3	2	1	1	1	1	1	1	0	0	0	0	0	0	0	0	0	1	1	1	0	0	1	1	0	0	1	1	1	0	0	1	1	1	1	1	0	13	24	14	0	1	1
3704	2	22	0	1	0	3	2	1	1	1	1	1	1	0	0	0	0	0	0	0	0	0	1	1	1	0	0	1	1	0	0	1	1	1	0	0	1	1	1	1	1	0	13	24	14	0	1	1
12	1	44	1	1	0	3	1	1	1	1	0	1	0	0	1	0	1	0	0	0	0	0	1	1	1	0	0	1	0	1	1	0	1	1	1	1	1	1	1	1	1	0	12	18	17	0	1	1
1481	1	44	1	1	0	3	1	1	1	1	0	1	0	0	1	0	1	0	0	0	0	0	1	1	1	0	0	1	0	1	1	0	1	1	1	1	1	1	1	1	1	0	12	18	17	0	1	1
2950	1	44	1	1	0	3	1	1	1	1	0	1	0	0	1	0	1	0	0	0	0	0	1	1	1	0	0	1	0	1	1	0	1	1	1	1	1	1	1	1	1	0	12	18	17	0	1	1
112	2	41	1	1	1	3	2	1	1	1	0	0	0	0	1	0	1	1	1	1	0	0	1	1	1	0	0	1	0	1	1	1	0	1	1	1	1	0	1	1	1	0	14	18	14	0	1	1
1581	2	41	1	1	1	3	2	1	1	1	0	0	0	0	1	0	1	1	1	1	0	0	1	1	1	0	0	1	0	1	1	1	0	1	1	1	1	0	1	1	1	0	14	18	14	0	1	1
3050	2	41	1	1	1	3	2	1	1	1	0	0	0	0	1	0	1	1	1	1	0	0	1	1	1	0	0	1	0	1	1	1	0	1	1	1	1	0	1	1	1	0	14	18	14	0	1	1
337	2	18	0	1	0	3	1	2	1	1	1	1	0	0	1	0	1	0	0	0	0	0	1	1	1	0	0	1	0	1	1	1	0	1	1	0	1	1	1	1	1	1	12	18	17	0	1	1
1806	2	18	0	1	0	3	1	2	1	1	1	1	0	0	1	0	1	0	0	0	0	0	1	1	1	0	0	1	0	1	1	1	0	1	1	0	1	1	1	1	1	1	12	18	17	0	1	1
3275	2	18	0	1	0	3	1	2	1	1	1	1	0	0	1	0	1	0	0	0	0	0	1	1	1	0	0	1	0	1	1	1	0	1	1	0	1	1	1	1	1	1	12	18	17	0	1	1
7	1	20	0	1	0	3	4	2	1	0	0	0	1	0	1	0	0	1	1	0	0	0	1	1	1	0	0	1	0	1	1	1	0	1	0	0	0	0	1	1	1	0	12	20	7	0	1	0
1328	2	18	0	2	0	3	1	2	1	1	1	1	0	0	1	0	0	1	0	0	1	0	1	1	1	0	0	1	0	1	1	1	0	1	0	0	1	1	1	1	1	1	16	20	17	1	1	1
1476	1	20	0	1	0	3	4	2	1	0	0	0	1	0	1	0	0	1	1	0	0	0	1	1	1	0	0	1	0	1	1	1	0	1	0	0	0	0	1	1	1	0	12	20	7	0	1	0
2797	2	18	0	2	0	3	1	2	1	1	1	1	0	0	1	0	0	1	0	0	1	0	1	1	1	0	0	1	0	1	1	1	0	1	0	0	1	1	1	1	1	1	16	20	17	1	1	1
2945	1	20	0	1	0	3	4	2	1	0	0	0	1	0	1	0	0	1	1	0	0	0	1	1	1	0	0	1	0	1	1	1	0	1	0	0	0	0	1	1	1	0	12	20	7	0	1	0
4266	2	18	0	2	0	3	1	2	1	1	1	1	0	0	1	0	0	1	0	0	1	0	1	1	1	0	0	1	0	1	1	1	0	1	0	0	1	1	1	1	1	1	16	20	17	1	1	1
1358	2	20	0	1	0	3	1	2	1	1	1	0	1	0	1	0	0	0	0	0	1	0	1	1	1	0	0	1	0	1	1	1	0	1	0	0	1	1	1	1	1	1	16	20	17	1	1	1
2827	2	20	0	1	0	3	1	2	1	1	1	0	1	0	1	0	0	0	0	0	1	0	1	1	1	0	0	1	0	1	1	1	0	1	0	0	1	1	1	1	1	1	16	20	17	1	1	1
4296	2	20	0	1	0	3	1	2	1	1	1	0	1	0	1	0	0	0	0	0	1	0	1	1	1	0	0	1	0	1	1	1	0	1	0	0	1	1	1	1	1	1	16	20	17	1	1	1
1454	2	20	0	1	0	3	1	2	1	1	0	0	0	0	0	1	0	0	0	0	0	0	1	1	1	0	0	1	0	1	1	1	0	1	0	1	1	1	1	1	1	0	8	20	17	0	1	1
2923	2	20	0	1	0	3	1	2	1	1	0	0	0	0	0	1	0	0	0	0	0	0	1	1	1	0	0	1	0	1	1	1	0	1	0	1	1	1	1	1	1	0	8	20	17	0	1	1
4392	2	20	0	1	0	3	1	2	1	1	0	0	0	0	0	1	0	0	0	0	0	0	1	1	1	0	0	1	0	1	1	1	0	1	0	1	1	1	1	1	1	0	8	20	17	0	1	1
747	2	24	0	2	0	3	1	1	1	1	1	0	1	0	1	1	1	0	1	0	1	0	1	1	1	0	0	1	0	1	1	1	0	1	0	0	1	0	1	1	1	0	19	20	11	1	1	0
2216	2	24	0	2	0	3	1	1	1	1	1	0	1	0	1	1	1	0	1	0	1	0	1	1	1	0	0	1	0	1	1	1	0	1	0	0	1	0	1	1	1	0	19	20	11	1	1	0
3685	2	24	0	2	0	3	1	1	1	1	1	0	1	0	1	1	1	0	1	0	1	0	1	1	1	0	0	1	0	1	1	1	0	1	0	0	1	0	1	1	1	0	19	20	11	1	1	0
257	2	27	0	1	0	3	4	1	1	1	0	0	0	0	0	0	0	0	0	0	0	0	1	1	1	0	0	1	0	1	1	1	0	1	0	1	1	0	1	1	1	0	7	20	14	0	1	1
1726	2	27	0	1	0	3	4	1	1	1	0	0	0	0	0	0	0	0	0	0	0	0	1	1	1	0	0	1	0	1	1	1	0	1	0	1	1	0	1	1	1	0	7	20	14	0	1	1
3195	2	27	0	1	0	3	4	1	1	1	0	0	0	0	0	0	0	0	0	0	0	0	1	1	1	0	0	1	0	1	1	1	0	1	0	1	1	0	1	1	1	0	7	20	14	0	1	1
688	2	24	0	1	1	3	1	1	1	1	0	0	0	0	0	0	0	1	0	0	0	0	1	1	1	0	0	1	0	1	1	1	0	1	0	1	1	1	1	1	1	1	8	20	20	0	1	1
2157	2	24	0	1	1	3	1	1	1	1	0	0	0	0	0	0	0	1	0	0	0	0	1	1	1	0	0	1	0	1	1	1	0	1	0	1	1	1	1	1	1	1	8	20	20	0	1	1
3626	2	24	0	1	1	3	1	1	1	1	0	0	0	0	0	0	0	1	0	0	0	0	1	1	1	0	0	1	0	1	1	1	0	1	0	1	1	1	1	1	1	1	8	20	20	0	1	1
1335	2	18	0	1	0	3	1	2	1	1	1	1	1	0	0	0	0	0	0	0	0	0	1	1	1	0	0	1	0	1	1	1	0	1	0	0	1	0	1	1	1	0	12	20	11	0	1	0
2804	2	18	0	1	0	3	1	2	1	1	1	1	1	0	0	0	0	0	0	0	0	0	1	1	1	0	0	1	0	1	1	1	0	1	0	0	1	0	1	1	1	0	12	20	11	0	1	0
4273	2	18	0	1	0	3	1	2	1	1	1	1	1	0	0	0	0	0	0	0	0	0	1	1	1	0	0	1	0	1	1	1	0	1	0	0	1	0	1	1	1	0	12	20	11	0	1	0
201	2	22	0	2	0	3	2	1	1	1	0	0	1	0	1	1	0	1	1	0	0	0	1	1	1	0	0	1	0	1	1	1	0	1	0	1	1	1	1	1	1	0	15	20	17	1	1	1
1670	2	22	0	2	0	3	2	1	1	1	0	0	1	0	1	1	0	1	1	0	0	0	1	1	1	0	0	1	0	1	1	1	0	1	0	1	1	1	1	1	1	0	15	20	17	1	1	1
3139	2	22	0	2	0	3	2	1	1	1	0	0	1	0	1	1	0	1	1	0	0	0	1	1	1	0	0	1	0	1	1	1	0	1	0	1	1	1	1	1	1	0	15	20	17	1	1	1
1329	1	21	0	1	0	3	3	2	1	1	1	0	1	0	1	1	0	1	0	0	0	0	1	1	1	0	0	1	0	1	1	1	0	1	0	1	1	0	1	1	1	1	15	20	17	1	1	1
2798	1	21	0	1	0	3	3	2	1	1	1	0	1	0	1	1	0	1	0	0	0	0	1	1	1	0	0	1	0	1	1	1	0	1	0	1	1	0	1	1	1	1	15	20	17	1	1	1
4267	1	21	0	1	0	3	3	2	1	1	1	0	1	0	1	1	0	1	0	0	0	0	1	1	1	0	0	1	0	1	1	1	0	1	0	1	1	0	1	1	1	1	15	20	17	1	1	1
571	2	23	0	1	0	3	1	2	1	1	0	0	0	1	1	0	0	1	1	1	0	0	1	1	1	0	0	1	0	1	1	1	1	1	1	1	1	1	1	1	1	0	14	20	16	0	1	1
2040	2	23	0	1	0	3	1	2	1	1	0	0	0	1	1	0	0	1	1	1	0	0	1	1	1	0	0	1	0	1	1	1	1	1	1	1	1	1	1	1	1	0	14	20	16	0	1	1
3509	2	23	0	1	0	3	1	2	1	1	0	0	0	1	1	0	0	1	1	1	0	0	1	1	1	0	0	1	0	1	1	1	1	1	1	1	1	1	1	1	1	0	14	20	16	0	1	1
262	2	28	0	1	1	3	1	1	1	1	0	0	0	0	1	0	1	1	1	0	1	0	1	1	1	0	0	1	0	1	1	1	1	1	1	0	0	1	1	1	1	0	16	20	11	1	1	0
1731	2	28	0	1	1	3	1	1	1	1	0	0	0	0	1	0	1	1	1	0	1	0	1	1	1	0	0	1	0	1	1	1	1	1	1	0	0	1	1	1	1	0	16	20	11	1	1	0
3200	2	28	0	1	1	3	1	1	1	1	0	0	0	0	1	0	1	1	1	0	1	0	1	1	1	0	0	1	0	1	1	1	1	1	1	0	0	1	1	1	1	0	16	20	11	1	1	0
87	2	20	0	1	0	1	4	2	1	1	0	0	0	0	1	1	0	1	0	1	0	0	1	1	1	0	0	1	0	1	1	1	1	1	1	0	1	1	1	1	1	0	12	20	14	0	1	1
102	2	35	0	1	1	3	2	1	1	1	0	0	0	0	0	1	0	1	0	0	0	0	1	1	1	0	0	1	0	1	1	1	1	1	1	1	1	1	1	1	1	1	10	20	21	0	1	1
417	2	22	0	1	0	3	3	1	1	1	0	0	0	0	0	1	1	1	0	0	1	0	1	1	1	0	0	1	0	1	1	1	1	1	1	1	1	1	1	1	1	0	14	20	17	0	1	1
436	2	23	0	1	0	3	1	2	1	1	0	0	0	1	0	1	1	0	0	1	0	0	1	1	1	0	0	1	0	1	1	1	1	1	1	0	0	1	1	1	1	0	13	20	11	0	1	0
437	2	23	0	1	0	3	1	2	1	1	0	0	0	1	0	1	1	0	0	1	0	0	1	1	1	0	0	1	0	1	1	1	1	1	1	0	0	1	1	1	1	0	13	20	11	0	1	0
438	2	23	0	1	0	3	1	2	1	1	0	0	0	1	0	1	1	0	0	1	0	0	1	1	1	0	0	1	0	1	1	1	1	1	1	0	0	1	1	1	1	0	13	20	11	0	1	0
439	2	23	0	1	0	3	1	2	1	1	0	0	0	1	0	1	1	0	0	1	0	0	1	1	1	0	0	1	0	1	1	1	1	1	1	0	0	1	1	1	1	0	13	20	11	0	1	0
440	2	23	0	1	0	3	1	2	1	1	0	0	0	1	0	1	1	0	0	1	0	0	1	1	1	0	0	1	0	1	1	1	1	1	1	0	0	1	1	1	1	0	13	20	11	0	1	0
441	2	23	0	1	0	3	1	2	1	1	0	0	0	1	0	1	1	0	0	1	0	0	1	1	1	0	0	1	0	1	1	1	1	1	1	0	0	1	1	1	1	0	13	20	11	0	1	0
442	2	23	0	1	0	3	1	2	1	1	0	0	0	1	0	1	1	0	0	1	0	0	1	1	1	0	0	1	0	1	1	1	1	1	1	0	0	1	1	1	1	0	13	20	11	0	1	0
443	2	23	0	1	0	3	1	2	1	1	0	0	0	1	0	1	1	0	0	1	0	0	1	1	1	0	0	1	0	1	1	1	1	1	1	0	0	1	1	1	1	0	13	20	11	0	1	0
444	2	23	0	1	0	3	1	2	1	1	0	0	0	1	0	1	1	0	0	1	0	0	1	1	1	0	0	1	0	1	1	1	1	1	1	0	0	1	1	1	1	0	13	20	11	0	1	0
445	2	23	0	1	0	3	1	2	1	1	0	0	0	1	0	1	1	0	0	1	0	0	1	1	1	0	0	1	0	1	1	1	1	1	1	0	0	1	1	1	1	0	13	20	11	0	1	0
446	2	23	0	1	0	3	1	2	1	1	0	0	0	1	0	1	1	0	0	1	0	0	1	1	1	0	0	1	0	1	1	1	1	1	1	0	0	1	1	1	1	0	13	20	11	0	1	0
447	2	23	0	1	0	3	1	2	1	1	0	0	0	1	0	1	1	0	0	1	0	0	1	1	1	0	0	1	0	1	1	1	1	1	1	0	0	1	1	1	1	0	13	20	11	0	1	0
448	2	23	0	1	0	3	1	2	1	1	0	0	0	1	0	1	1	0	0	1	0	0	1	1	1	0	0	1	0	1	1	1	1	1	1	0	0	1	1	1	1	0	13	20	11	0	1	0
449	2	23	0	1	0	3	1	2	1	1	0	0	0	1	0	1	1	0	0	1	0	0	1	1	1	0	0	1	0	1	1	1	1	1	1	0	0	1	1	1	1	0	13	20	11	0	1	0
450	2	23	0	1	0	3	1	2	1	1	0	0	0	1	0	1	1	0	0	1	0	0	1	1	1	0	0	1	0	1	1	1	1	1	1	0	0	1	1	1	1	0	13	20	11	0	1	0
451	2	23	0	1	0	3	1	2	1	1	0	0	0	1	0	1	1	0	0	1	0	0	1	1	1	0	0	1	0	1	1	1	1	1	1	0	0	1	1	1	1	0	13	20	11	0	1	0
452	2	23	0	1	0	3	1	2	1	1	0	0	0	1	0	1	1	0	0	1	0	0	1	1	1	0	0	1	0	1	1	1	1	1	1	0	0	1	1	1	1	0	13	20	11	0	1	0
453	2	23	0	1	0	3	1	2	1	1	0	0	0	1	0	1	1	0	0	1	0	0	1	1	1	0	0	1	0	1	1	1	1	1	1	0	0	1	1	1	1	0	13	20	11	0	1	0
454	2	23	0	1	0	3	1	2	1	1	0	0	0	1	0	1	1	0	0	1	0	0	1	1	1	0	0	1	0	1	1	1	1	1	1	0	0	1	1	1	1	0	13	20	11	0	1	0
455	2	23	0	1	0	3	1	2	1	1	0	0	0	1	0	1	1	0	0	1	0	0	1	1	1	0	0	1	0	1	1	1	1	1	1	0	0	1	1	1	1	0	13	20	11	0	1	0
456	2	23	0	1	0	3	1	2	1	1	0	0	0	1	0	1	1	0	0	1	0	0	1	1	1	0	0	1	0	1	1	1	1	1	1	0	0	1	1	1	1	0	13	20	11	0	1	0
457	2	23	0	1	0	3	1	2	1	1	0	0	0	1	0	1	1	0	0	1	0	0	1	1	1	0	0	1	0	1	1	1	1	1	1	0	0	1	1	1	1	0	13	20	11	0	1	0
458	2	23	0	1	0	3	1	2	1	1	0	0	0	1	0	1	1	0	0	1	0	0	1	1	1	0	0	1	0	1	1	1	1	1	1	0	0	1	1	1	1	0	13	20	11	0	1	0
459	2	23	0	1	0	3	1	2	1	1	0	0	0	1	0	1	1	0	0	1	0	0	1	1	1	0	0	1	0	1	1	1	1	1	1	0	0	1	1	1	1	0	13	20	11	0	1	0
460	2	23	0	1	0	3	1	2	1	1	0	0	0	1	0	1	1	0	0	1	0	0	1	1	1	0	0	1	0	1	1	1	1	1	1	0	0	1	1	1	1	0	13	20	11	0	1	0
465	2	23	0	1	0	3	1	2	1	1	0	0	0	1	0	1	1	0	0	1	0	0	1	1	1	0	0	1	0	1	1	1	1	1	1	0	0	1	1	1	1	0	13	20	11	0	1	0
540	2	23	0	1	0	3	1	2	1	1	0	0	0	1	0	1	1	0	0	1	0	0	1	1	1	0	0	1	0	1	1	1	1	1	1	0	0	1	1	1	1	0	13	20	11	0	1	0
675	1	24	0	1	0	3	2	2	1	1	0	0	0	0	0	0	0	1	0	0	0	0	1	1	1	0	0	1	0	1	1	1	1	1	1	0	0	1	1	1	1	1	9	20	12	0	1	0
687	2	23	0	1	0	3	1	2	1	1	0	0	0	1	0	1	1	0	0	1	0	0	1	1	1	0	0	1	0	1	1	1	1	1	1	0	0	1	1	1	1	0	13	20	11	0	1	0
699	2	39	1	1	1	3	2	1	1	0	0	0	0	0	1	0	0	1	1	0	0	0	1	1	1	0	0	1	0	1	1	1	1	1	1	0	1	1	1	1	1	1	10	20	17	0	1	1
717	2	23	0	1	0	3	1	2	1	1	0	0	0	1	0	1	1	0	0	1	0	0	1	1	1	0	0	1	0	1	1	1	1	1	1	0	0	1	1	1	1	0	13	20	11	0	1	0
724	2	23	0	1	0	3	1	2	1	1	0	0	0	1	0	1	1	0	0	1	0	0	1	1	1	0	0	1	0	1	1	1	1	1	1	0	0	1	1	1	1	0	13	20	11	0	1	0
729	2	23	0	1	0	3	1	2	1	1	0	0	0	1	0	1	1	0	0	1	0	0	1	1	1	0	0	1	0	1	1	1	1	1	1	0	0	1	1	1	1	0	13	20	11	0	1	0
731	2	23	0	1	0	3	1	2	1	1	0	0	0	1	0	1	1	0	0	1	0	0	1	1	1	0	0	1	0	1	1	1	1	1	1	0	0	1	1	1	1	0	13	20	11	0	1	0
732	2	23	0	1	0	3	1	2	1	1	0	0	0	1	0	1	1	0	0	1	0	0	1	1	1	0	0	1	0	1	1	1	1	1	1	0	0	1	1	1	1	0	13	20	11	0	1	0
735	2	23	0	1	0	3	1	2	1	1	0	0	0	1	0	1	1	0	0	1	0	0	1	1	1	0	0	1	0	1	1	1	1	1	1	0	0	1	1	1	1	0	13	20	11	0	1	0
742	2	23	0	1	0	3	1	2	1	1	0	0	0	1	0	1	1	0	0	1	0	0	1	1	1	0	0	1	0	1	1	1	1	1	1	0	0	1	1	1	1	0	13	20	11	0	1	0
751	2	23	0	1	0	3	1	2	1	1	0	0	0	1	0	1	1	0	0	1	0	0	1	1	1	0	0	1	0	1	1	1	1	1	1	0	0	1	1	1	1	0	13	20	11	0	1	0
752	2	23	0	1	0	3	1	2	1	1	0	0	0	1	0	1	1	0	0	1	0	0	1	1	1	0	0	1	0	1	1	1	1	1	1	0	0	1	1	1	1	0	13	20	11	0	1	0
753	2	23	0	1	0	3	1	2	1	1	0	0	0	1	0	1	1	0	0	1	0	0	1	1	1	0	0	1	0	1	1	1	1	1	1	0	0	1	1	1	1	0	13	20	11	0	1	0
756	2	23	0	1	0	3	1	2	1	1	0	0	0	1	0	1	1	0	0	1	0	0	1	1	1	0	0	1	0	1	1	1	1	1	1	0	0	1	1	1	1	0	13	20	11	0	1	0
758	2	23	0	1	0	3	1	2	1	1	0	0	0	1	0	1	1	0	0	1	0	0	1	1	1	0	0	1	0	1	1	1	1	1	1	0	0	1	1	1	1	0	13	20	11	0	1	0
759	2	23	0	1	0	3	1	2	1	1	0	0	0	1	0	1	1	0	0	1	0	0	1	1	1	0	0	1	0	1	1	1	1	1	1	0	0	1	1	1	1	0	13	20	11	0	1	0
760	2	23	0	1	0	3	1	2	1	1	0	0	0	1	0	1	1	0	0	1	0	0	1	1	1	0	0	1	0	1	1	1	1	1	1	0	0	1	1	1	1	0	13	20	11	0	1	0
761	2	23	0	1	0	3	1	2	1	1	0	0	0	1	0	1	1	0	0	1	0	0	1	1	1	0	0	1	0	1	1	1	1	1	1	0	0	1	1	1	1	0	13	20	11	0	1	0
782	2	31	0	1	0	1	1	1	1	1	0	0	0	1	1	0	1	1	0	1	0	0	1	1	1	0	0	1	0	1	1	1	1	1	1	0	1	1	1	1	1	0	13	20	14	0	1	1
791	1	23	0	1	0	3	4	2	1	0	1	0	0	0	0	0	1	1	0	0	0	0	1	1	1	0	0	1	0	1	1	1	1	1	1	1	1	1	1	1	1	1	9	20	20	0	1	1
1556	2	20	0	1	0	1	4	2	1	1	0	0	0	0	1	1	0	1	0	1	0	0	1	1	1	0	0	1	0	1	1	1	1	1	1	0	1	1	1	1	1	0	12	20	14	0	1	1
1571	2	35	0	1	1	3	2	1	1	1	0	0	0	0	0	1	0	1	0	0	0	0	1	1	1	0	0	1	0	1	1	1	1	1	1	1	1	1	1	1	1	1	10	20	21	0	1	1
1886	2	22	0	1	0	3	3	1	1	1	0	0	0	0	0	1	1	1	0	0	1	0	1	1	1	0	0	1	0	1	1	1	1	1	1	1	1	1	1	1	1	0	14	20	17	0	1	1
1905	2	23	0	1	0	3	1	2	1	1	0	0	0	1	0	1	1	0	0	1	0	0	1	1	1	0	0	1	0	1	1	1	1	1	1	0	0	1	1	1	1	0	13	20	11	0	1	0
1906	2	23	0	1	0	3	1	2	1	1	0	0	0	1	0	1	1	0	0	1	0	0	1	1	1	0	0	1	0	1	1	1	1	1	1	0	0	1	1	1	1	0	13	20	11	0	1	0
1907	2	23	0	1	0	3	1	2	1	1	0	0	0	1	0	1	1	0	0	1	0	0	1	1	1	0	0	1	0	1	1	1	1	1	1	0	0	1	1	1	1	0	13	20	11	0	1	0
1908	2	23	0	1	0	3	1	2	1	1	0	0	0	1	0	1	1	0	0	1	0	0	1	1	1	0	0	1	0	1	1	1	1	1	1	0	0	1	1	1	1	0	13	20	11	0	1	0
1909	2	23	0	1	0	3	1	2	1	1	0	0	0	1	0	1	1	0	0	1	0	0	1	1	1	0	0	1	0	1	1	1	1	1	1	0	0	1	1	1	1	0	13	20	11	0	1	0
1910	2	23	0	1	0	3	1	2	1	1	0	0	0	1	0	1	1	0	0	1	0	0	1	1	1	0	0	1	0	1	1	1	1	1	1	0	0	1	1	1	1	0	13	20	11	0	1	0
1911	2	23	0	1	0	3	1	2	1	1	0	0	0	1	0	1	1	0	0	1	0	0	1	1	1	0	0	1	0	1	1	1	1	1	1	0	0	1	1	1	1	0	13	20	11	0	1	0
1912	2	23	0	1	0	3	1	2	1	1	0	0	0	1	0	1	1	0	0	1	0	0	1	1	1	0	0	1	0	1	1	1	1	1	1	0	0	1	1	1	1	0	13	20	11	0	1	0
1913	2	23	0	1	0	3	1	2	1	1	0	0	0	1	0	1	1	0	0	1	0	0	1	1	1	0	0	1	0	1	1	1	1	1	1	0	0	1	1	1	1	0	13	20	11	0	1	0
1914	2	23	0	1	0	3	1	2	1	1	0	0	0	1	0	1	1	0	0	1	0	0	1	1	1	0	0	1	0	1	1	1	1	1	1	0	0	1	1	1	1	0	13	20	11	0	1	0
1915	2	23	0	1	0	3	1	2	1	1	0	0	0	1	0	1	1	0	0	1	0	0	1	1	1	0	0	1	0	1	1	1	1	1	1	0	0	1	1	1	1	0	13	20	11	0	1	0
1916	2	23	0	1	0	3	1	2	1	1	0	0	0	1	0	1	1	0	0	1	0	0	1	1	1	0	0	1	0	1	1	1	1	1	1	0	0	1	1	1	1	0	13	20	11	0	1	0
1917	2	23	0	1	0	3	1	2	1	1	0	0	0	1	0	1	1	0	0	1	0	0	1	1	1	0	0	1	0	1	1	1	1	1	1	0	0	1	1	1	1	0	13	20	11	0	1	0
1918	2	23	0	1	0	3	1	2	1	1	0	0	0	1	0	1	1	0	0	1	0	0	1	1	1	0	0	1	0	1	1	1	1	1	1	0	0	1	1	1	1	0	13	20	11	0	1	0
1919	2	23	0	1	0	3	1	2	1	1	0	0	0	1	0	1	1	0	0	1	0	0	1	1	1	0	0	1	0	1	1	1	1	1	1	0	0	1	1	1	1	0	13	20	11	0	1	0
1920	2	23	0	1	0	3	1	2	1	1	0	0	0	1	0	1	1	0	0	1	0	0	1	1	1	0	0	1	0	1	1	1	1	1	1	0	0	1	1	1	1	0	13	20	11	0	1	0
1921	2	23	0	1	0	3	1	2	1	1	0	0	0	1	0	1	1	0	0	1	0	0	1	1	1	0	0	1	0	1	1	1	1	1	1	0	0	1	1	1	1	0	13	20	11	0	1	0
1922	2	23	0	1	0	3	1	2	1	1	0	0	0	1	0	1	1	0	0	1	0	0	1	1	1	0	0	1	0	1	1	1	1	1	1	0	0	1	1	1	1	0	13	20	11	0	1	0
1923	2	23	0	1	0	3	1	2	1	1	0	0	0	1	0	1	1	0	0	1	0	0	1	1	1	0	0	1	0	1	1	1	1	1	1	0	0	1	1	1	1	0	13	20	11	0	1	0
1924	2	23	0	1	0	3	1	2	1	1	0	0	0	1	0	1	1	0	0	1	0	0	1	1	1	0	0	1	0	1	1	1	1	1	1	0	0	1	1	1	1	0	13	20	11	0	1	0
1925	2	23	0	1	0	3	1	2	1	1	0	0	0	1	0	1	1	0	0	1	0	0	1	1	1	0	0	1	0	1	1	1	1	1	1	0	0	1	1	1	1	0	13	20	11	0	1	0
1926	2	23	0	1	0	3	1	2	1	1	0	0	0	1	0	1	1	0	0	1	0	0	1	1	1	0	0	1	0	1	1	1	1	1	1	0	0	1	1	1	1	0	13	20	11	0	1	0
1927	2	23	0	1	0	3	1	2	1	1	0	0	0	1	0	1	1	0	0	1	0	0	1	1	1	0	0	1	0	1	1	1	1	1	1	0	0	1	1	1	1	0	13	20	11	0	1	0
1928	2	23	0	1	0	3	1	2	1	1	0	0	0	1	0	1	1	0	0	1	0	0	1	1	1	0	0	1	0	1	1	1	1	1	1	0	0	1	1	1	1	0	13	20	11	0	1	0
1929	2	23	0	1	0	3	1	2	1	1	0	0	0	1	0	1	1	0	0	1	0	0	1	1	1	0	0	1	0	1	1	1	1	1	1	0	0	1	1	1	1	0	13	20	11	0	1	0
1934	2	23	0	1	0	3	1	2	1	1	0	0	0	1	0	1	1	0	0	1	0	0	1	1	1	0	0	1	0	1	1	1	1	1	1	0	0	1	1	1	1	0	13	20	11	0	1	0
2009	2	23	0	1	0	3	1	2	1	1	0	0	0	1	0	1	1	0	0	1	0	0	1	1	1	0	0	1	0	1	1	1	1	1	1	0	0	1	1	1	1	0	13	20	11	0	1	0
2144	1	24	0	1	0	3	2	2	1	1	0	0	0	0	0	0	0	1	0	0	0	0	1	1	1	0	0	1	0	1	1	1	1	1	1	0	0	1	1	1	1	1	9	20	12	0	1	0
2156	2	23	0	1	0	3	1	2	1	1	0	0	0	1	0	1	1	0	0	1	0	0	1	1	1	0	0	1	0	1	1	1	1	1	1	0	0	1	1	1	1	0	13	20	11	0	1	0
2168	2	39	1	1	1	3	2	1	1	0	0	0	0	0	1	0	0	1	1	0	0	0	1	1	1	0	0	1	0	1	1	1	1	1	1	0	1	1	1	1	1	1	10	20	17	0	1	1
2186	2	23	0	1	0	3	1	2	1	1	0	0	0	1	0	1	1	0	0	1	0	0	1	1	1	0	0	1	0	1	1	1	1	1	1	0	0	1	1	1	1	0	13	20	11	0	1	0
2193	2	23	0	1	0	3	1	2	1	1	0	0	0	1	0	1	1	0	0	1	0	0	1	1	1	0	0	1	0	1	1	1	1	1	1	0	0	1	1	1	1	0	13	20	11	0	1	0
2198	2	23	0	1	0	3	1	2	1	1	0	0	0	1	0	1	1	0	0	1	0	0	1	1	1	0	0	1	0	1	1	1	1	1	1	0	0	1	1	1	1	0	13	20	11	0	1	0
2200	2	23	0	1	0	3	1	2	1	1	0	0	0	1	0	1	1	0	0	1	0	0	1	1	1	0	0	1	0	1	1	1	1	1	1	0	0	1	1	1	1	0	13	20	11	0	1	0
2201	2	23	0	1	0	3	1	2	1	1	0	0	0	1	0	1	1	0	0	1	0	0	1	1	1	0	0	1	0	1	1	1	1	1	1	0	0	1	1	1	1	0	13	20	11	0	1	0
2204	2	23	0	1	0	3	1	2	1	1	0	0	0	1	0	1	1	0	0	1	0	0	1	1	1	0	0	1	0	1	1	1	1	1	1	0	0	1	1	1	1	0	13	20	11	0	1	0
2211	2	23	0	1	0	3	1	2	1	1	0	0	0	1	0	1	1	0	0	1	0	0	1	1	1	0	0	1	0	1	1	1	1	1	1	0	0	1	1	1	1	0	13	20	11	0	1	0
2220	2	23	0	1	0	3	1	2	1	1	0	0	0	1	0	1	1	0	0	1	0	0	1	1	1	0	0	1	0	1	1	1	1	1	1	0	0	1	1	1	1	0	13	20	11	0	1	0
2221	2	23	0	1	0	3	1	2	1	1	0	0	0	1	0	1	1	0	0	1	0	0	1	1	1	0	0	1	0	1	1	1	1	1	1	0	0	1	1	1	1	0	13	20	11	0	1	0
2222	2	23	0	1	0	3	1	2	1	1	0	0	0	1	0	1	1	0	0	1	0	0	1	1	1	0	0	1	0	1	1	1	1	1	1	0	0	1	1	1	1	0	13	20	11	0	1	0
2225	2	23	0	1	0	3	1	2	1	1	0	0	0	1	0	1	1	0	0	1	0	0	1	1	1	0	0	1	0	1	1	1	1	1	1	0	0	1	1	1	1	0	13	20	11	0	1	0
2227	2	23	0	1	0	3	1	2	1	1	0	0	0	1	0	1	1	0	0	1	0	0	1	1	1	0	0	1	0	1	1	1	1	1	1	0	0	1	1	1	1	0	13	20	11	0	1	0
2228	2	23	0	1	0	3	1	2	1	1	0	0	0	1	0	1	1	0	0	1	0	0	1	1	1	0	0	1	0	1	1	1	1	1	1	0	0	1	1	1	1	0	13	20	11	0	1	0
2229	2	23	0	1	0	3	1	2	1	1	0	0	0	1	0	1	1	0	0	1	0	0	1	1	1	0	0	1	0	1	1	1	1	1	1	0	0	1	1	1	1	0	13	20	11	0	1	0
2230	2	23	0	1	0	3	1	2	1	1	0	0	0	1	0	1	1	0	0	1	0	0	1	1	1	0	0	1	0	1	1	1	1	1	1	0	0	1	1	1	1	0	13	20	11	0	1	0
2251	2	31	0	1	0	1	1	1	1	1	0	0	0	1	1	0	1	1	0	1	0	0	1	1	1	0	0	1	0	1	1	1	1	1	1	0	1	1	1	1	1	0	13	20	14	0	1	1
2260	1	23	0	1	0	3	4	2	1	0	1	0	0	0	0	0	1	1	0	0	0	0	1	1	1	0	0	1	0	1	1	1	1	1	1	1	1	1	1	1	1	1	9	20	20	0	1	1
3025	2	20	0	1	0	1	4	2	1	1	0	0	0	0	1	1	0	1	0	1	0	0	1	1	1	0	0	1	0	1	1	1	1	1	1	0	1	1	1	1	1	0	12	20	14	0	1	1
3040	2	35	0	1	1	3	2	1	1	1	0	0	0	0	0	1	0	1	0	0	0	0	1	1	1	0	0	1	0	1	1	1	1	1	1	1	1	1	1	1	1	1	10	20	21	0	1	1
3355	2	22	0	1	0	3	3	1	1	1	0	0	0	0	0	1	1	1	0	0	1	0	1	1	1	0	0	1	0	1	1	1	1	1	1	1	1	1	1	1	1	0	14	20	17	0	1	1
3374	2	23	0	1	0	3	1	2	1	1	0	0	0	1	0	1	1	0	0	1	0	0	1	1	1	0	0	1	0	1	1	1	1	1	1	0	0	1	1	1	1	0	13	20	11	0	1	0
3375	2	23	0	1	0	3	1	2	1	1	0	0	0	1	0	1	1	0	0	1	0	0	1	1	1	0	0	1	0	1	1	1	1	1	1	0	0	1	1	1	1	0	13	20	11	0	1	0
3376	2	23	0	1	0	3	1	2	1	1	0	0	0	1	0	1	1	0	0	1	0	0	1	1	1	0	0	1	0	1	1	1	1	1	1	0	0	1	1	1	1	0	13	20	11	0	1	0
3377	2	23	0	1	0	3	1	2	1	1	0	0	0	1	0	1	1	0	0	1	0	0	1	1	1	0	0	1	0	1	1	1	1	1	1	0	0	1	1	1	1	0	13	20	11	0	1	0
3378	2	23	0	1	0	3	1	2	1	1	0	0	0	1	0	1	1	0	0	1	0	0	1	1	1	0	0	1	0	1	1	1	1	1	1	0	0	1	1	1	1	0	13	20	11	0	1	0
3379	2	23	0	1	0	3	1	2	1	1	0	0	0	1	0	1	1	0	0	1	0	0	1	1	1	0	0	1	0	1	1	1	1	1	1	0	0	1	1	1	1	0	13	20	11	0	1	0
3380	2	23	0	1	0	3	1	2	1	1	0	0	0	1	0	1	1	0	0	1	0	0	1	1	1	0	0	1	0	1	1	1	1	1	1	0	0	1	1	1	1	0	13	20	11	0	1	0
3381	2	23	0	1	0	3	1	2	1	1	0	0	0	1	0	1	1	0	0	1	0	0	1	1	1	0	0	1	0	1	1	1	1	1	1	0	0	1	1	1	1	0	13	20	11	0	1	0
3382	2	23	0	1	0	3	1	2	1	1	0	0	0	1	0	1	1	0	0	1	0	0	1	1	1	0	0	1	0	1	1	1	1	1	1	0	0	1	1	1	1	0	13	20	11	0	1	0
3383	2	23	0	1	0	3	1	2	1	1	0	0	0	1	0	1	1	0	0	1	0	0	1	1	1	0	0	1	0	1	1	1	1	1	1	0	0	1	1	1	1	0	13	20	11	0	1	0
3384	2	23	0	1	0	3	1	2	1	1	0	0	0	1	0	1	1	0	0	1	0	0	1	1	1	0	0	1	0	1	1	1	1	1	1	0	0	1	1	1	1	0	13	20	11	0	1	0
3385	2	23	0	1	0	3	1	2	1	1	0	0	0	1	0	1	1	0	0	1	0	0	1	1	1	0	0	1	0	1	1	1	1	1	1	0	0	1	1	1	1	0	13	20	11	0	1	0
3386	2	23	0	1	0	3	1	2	1	1	0	0	0	1	0	1	1	0	0	1	0	0	1	1	1	0	0	1	0	1	1	1	1	1	1	0	0	1	1	1	1	0	13	20	11	0	1	0
3387	2	23	0	1	0	3	1	2	1	1	0	0	0	1	0	1	1	0	0	1	0	0	1	1	1	0	0	1	0	1	1	1	1	1	1	0	0	1	1	1	1	0	13	20	11	0	1	0
3388	2	23	0	1	0	3	1	2	1	1	0	0	0	1	0	1	1	0	0	1	0	0	1	1	1	0	0	1	0	1	1	1	1	1	1	0	0	1	1	1	1	0	13	20	11	0	1	0
3389	2	23	0	1	0	3	1	2	1	1	0	0	0	1	0	1	1	0	0	1	0	0	1	1	1	0	0	1	0	1	1	1	1	1	1	0	0	1	1	1	1	0	13	20	11	0	1	0
3390	2	23	0	1	0	3	1	2	1	1	0	0	0	1	0	1	1	0	0	1	0	0	1	1	1	0	0	1	0	1	1	1	1	1	1	0	0	1	1	1	1	0	13	20	11	0	1	0
3391	2	23	0	1	0	3	1	2	1	1	0	0	0	1	0	1	1	0	0	1	0	0	1	1	1	0	0	1	0	1	1	1	1	1	1	0	0	1	1	1	1	0	13	20	11	0	1	0
3392	2	23	0	1	0	3	1	2	1	1	0	0	0	1	0	1	1	0	0	1	0	0	1	1	1	0	0	1	0	1	1	1	1	1	1	0	0	1	1	1	1	0	13	20	11	0	1	0
3393	2	23	0	1	0	3	1	2	1	1	0	0	0	1	0	1	1	0	0	1	0	0	1	1	1	0	0	1	0	1	1	1	1	1	1	0	0	1	1	1	1	0	13	20	11	0	1	0
3394	2	23	0	1	0	3	1	2	1	1	0	0	0	1	0	1	1	0	0	1	0	0	1	1	1	0	0	1	0	1	1	1	1	1	1	0	0	1	1	1	1	0	13	20	11	0	1	0
3395	2	23	0	1	0	3	1	2	1	1	0	0	0	1	0	1	1	0	0	1	0	0	1	1	1	0	0	1	0	1	1	1	1	1	1	0	0	1	1	1	1	0	13	20	11	0	1	0
3396	2	23	0	1	0	3	1	2	1	1	0	0	0	1	0	1	1	0	0	1	0	0	1	1	1	0	0	1	0	1	1	1	1	1	1	0	0	1	1	1	1	0	13	20	11	0	1	0
3397	2	23	0	1	0	3	1	2	1	1	0	0	0	1	0	1	1	0	0	1	0	0	1	1	1	0	0	1	0	1	1	1	1	1	1	0	0	1	1	1	1	0	13	20	11	0	1	0
3398	2	23	0	1	0	3	1	2	1	1	0	0	0	1	0	1	1	0	0	1	0	0	1	1	1	0	0	1	0	1	1	1	1	1	1	0	0	1	1	1	1	0	13	20	11	0	1	0
3403	2	23	0	1	0	3	1	2	1	1	0	0	0	1	0	1	1	0	0	1	0	0	1	1	1	0	0	1	0	1	1	1	1	1	1	0	0	1	1	1	1	0	13	20	11	0	1	0
3478	2	23	0	1	0	3	1	2	1	1	0	0	0	1	0	1	1	0	0	1	0	0	1	1	1	0	0	1	0	1	1	1	1	1	1	0	0	1	1	1	1	0	13	20	11	0	1	0
3613	1	24	0	1	0	3	2	2	1	1	0	0	0	0	0	0	0	1	0	0	0	0	1	1	1	0	0	1	0	1	1	1	1	1	1	0	0	1	1	1	1	1	9	20	12	0	1	0
3625	2	23	0	1	0	3	1	2	1	1	0	0	0	1	0	1	1	0	0	1	0	0	1	1	1	0	0	1	0	1	1	1	1	1	1	0	0	1	1	1	1	0	13	20	11	0	1	0
3637	2	39	1	1	1	3	2	1	1	0	0	0	0	0	1	0	0	1	1	0	0	0	1	1	1	0	0	1	0	1	1	1	1	1	1	0	1	1	1	1	1	1	10	20	17	0	1	1
3655	2	23	0	1	0	3	1	2	1	1	0	0	0	1	0	1	1	0	0	1	0	0	1	1	1	0	0	1	0	1	1	1	1	1	1	0	0	1	1	1	1	0	13	20	11	0	1	0
3662	2	23	0	1	0	3	1	2	1	1	0	0	0	1	0	1	1	0	0	1	0	0	1	1	1	0	0	1	0	1	1	1	1	1	1	0	0	1	1	1	1	0	13	20	11	0	1	0
3667	2	23	0	1	0	3	1	2	1	1	0	0	0	1	0	1	1	0	0	1	0	0	1	1	1	0	0	1	0	1	1	1	1	1	1	0	0	1	1	1	1	0	13	20	11	0	1	0
3669	2	23	0	1	0	3	1	2	1	1	0	0	0	1	0	1	1	0	0	1	0	0	1	1	1	0	0	1	0	1	1	1	1	1	1	0	0	1	1	1	1	0	13	20	11	0	1	0
3670	2	23	0	1	0	3	1	2	1	1	0	0	0	1	0	1	1	0	0	1	0	0	1	1	1	0	0	1	0	1	1	1	1	1	1	0	0	1	1	1	1	0	13	20	11	0	1	0
3673	2	23	0	1	0	3	1	2	1	1	0	0	0	1	0	1	1	0	0	1	0	0	1	1	1	0	0	1	0	1	1	1	1	1	1	0	0	1	1	1	1	0	13	20	11	0	1	0
3680	2	23	0	1	0	3	1	2	1	1	0	0	0	1	0	1	1	0	0	1	0	0	1	1	1	0	0	1	0	1	1	1	1	1	1	0	0	1	1	1	1	0	13	20	11	0	1	0
3689	2	23	0	1	0	3	1	2	1	1	0	0	0	1	0	1	1	0	0	1	0	0	1	1	1	0	0	1	0	1	1	1	1	1	1	0	0	1	1	1	1	0	13	20	11	0	1	0
3690	2	23	0	1	0	3	1	2	1	1	0	0	0	1	0	1	1	0	0	1	0	0	1	1	1	0	0	1	0	1	1	1	1	1	1	0	0	1	1	1	1	0	13	20	11	0	1	0
3691	2	23	0	1	0	3	1	2	1	1	0	0	0	1	0	1	1	0	0	1	0	0	1	1	1	0	0	1	0	1	1	1	1	1	1	0	0	1	1	1	1	0	13	20	11	0	1	0
3694	2	23	0	1	0	3	1	2	1	1	0	0	0	1	0	1	1	0	0	1	0	0	1	1	1	0	0	1	0	1	1	1	1	1	1	0	0	1	1	1	1	0	13	20	11	0	1	0
3696	2	23	0	1	0	3	1	2	1	1	0	0	0	1	0	1	1	0	0	1	0	0	1	1	1	0	0	1	0	1	1	1	1	1	1	0	0	1	1	1	1	0	13	20	11	0	1	0
3697	2	23	0	1	0	3	1	2	1	1	0	0	0	1	0	1	1	0	0	1	0	0	1	1	1	0	0	1	0	1	1	1	1	1	1	0	0	1	1	1	1	0	13	20	11	0	1	0
3698	2	23	0	1	0	3	1	2	1	1	0	0	0	1	0	1	1	0	0	1	0	0	1	1	1	0	0	1	0	1	1	1	1	1	1	0	0	1	1	1	1	0	13	20	11	0	1	0
3699	2	23	0	1	0	3	1	2	1	1	0	0	0	1	0	1	1	0	0	1	0	0	1	1	1	0	0	1	0	1	1	1	1	1	1	0	0	1	1	1	1	0	13	20	11	0	1	0
3720	2	31	0	1	0	1	1	1	1	1	0	0	0	1	1	0	1	1	0	1	0	0	1	1	1	0	0	1	0	1	1	1	1	1	1	0	1	1	1	1	1	0	13	20	14	0	1	1
3729	1	23	0	1	0	3	4	2	1	0	1	0	0	0	0	0	1	1	0	0	0	0	1	1	1	0	0	1	0	1	1	1	1	1	1	1	1	1	1	1	1	1	9	20	20	0	1	1
75	2	24	0	1	0	3	1	2	1	1	0	0	0	0	0	0	1	1	0	0	0	0	1	1	1	0	0	1	0	1	1	1	1	1	1	0	1	1	1	1	1	0	10	20	13	0	1	1
1367	2	19	0	1	0	3	1	2	1	1	0	0	1	1	1	0	1	1	1	1	0	0	1	1	1	0	0	1	0	1	1	1	1	1	1	1	1	1	1	1	1	0	18	20	17	1	1	1
1544	2	24	0	1	0	3	1	2	1	1	0	0	0	0	0	0	1	1	0	0	0	0	1	1	1	0	0	1	0	1	1	1	1	1	1	0	1	1	1	1	1	0	10	20	13	0	1	1
2836	2	19	0	1	0	3	1	2	1	1	0	0	1	1	1	0	1	1	1	1	0	0	1	1	1	0	0	1	0	1	1	1	1	1	1	1	1	1	1	1	1	0	18	20	17	1	1	1
3013	2	24	0	1	0	3	1	2	1	1	0	0	0	0	0	0	1	1	0	0	0	0	1	1	1	0	0	1	0	1	1	1	1	1	1	0	1	1	1	1	1	0	10	20	13	0	1	1
4305	2	19	0	1	0	3	1	2	1	1	0	0	1	1	1	0	1	1	1	1	0	0	1	1	1	0	0	1	0	1	1	1	1	1	1	1	1	1	1	1	1	0	18	20	17	1	1	1
9	2	28	0	1	1	1	2	1	1	0	0	0	0	0	0	1	1	0	1	0	0	0	1	1	1	0	0	1	0	1	1	1	1	1	1	1	1	1	1	1	1	1	10	20	21	0	1	1
58	2	26	0	1	1	3	4	1	1	1	1	1	0	0	1	1	1	0	0	0	0	0	1	1	1	0	0	1	0	1	1	1	1	1	1	0	1	1	0	1	1	1	16	20	15	1	1	1
279	2	25	0	1	0	3	1	1	1	1	1	1	0	0	1	1	0	1	0	1	0	0	1	1	1	0	0	1	0	1	1	1	1	1	1	1	1	1	1	1	1	0	16	20	17	1	1	1
620	2	18	0	2	0	3	1	2	1	1	0	1	0	1	1	1	1	0	1	0	0	0	1	1	1	0	0	1	0	1	1	1	1	1	1	0	1	1	1	1	1	0	18	20	14	1	1	1
677	2	22	0	2	0	3	1	2	1	1	0	1	1	0	1	1	1	1	0	0	0	0	1	1	1	0	0	1	0	1	1	1	1	1	1	1	1	1	1	1	1	0	17	20	17	1	1	1
1015	1	23	0	1	0	3	1	1	1	1	0	0	0	0	0	0	0	1	0	0	0	0	1	1	1	0	0	1	0	1	1	1	1	1	1	1	0	0	1	1	1	0	9	20	11	0	1	0
1034	2	28	0	1	1	3	1	1	1	0	0	0	0	0	1	1	0	1	0	0	0	0	1	1	1	0	0	1	0	1	1	1	1	1	1	0	0	1	1	1	1	1	9	20	15	0	1	1
1478	2	28	0	1	1	1	2	1	1	0	0	0	0	0	0	1	1	0	1	0	0	0	1	1	1	0	0	1	0	1	1	1	1	1	1	1	1	1	1	1	1	1	10	20	21	0	1	1
1527	2	26	0	1	1	3	4	1	1	1	1	1	0	0	1	1	1	0	0	0	0	0	1	1	1	0	0	1	0	1	1	1	1	1	1	0	1	1	0	1	1	1	16	20	15	1	1	1
1748	2	25	0	1	0	3	1	1	1	1	1	1	0	0	1	1	0	1	0	1	0	0	1	1	1	0	0	1	0	1	1	1	1	1	1	1	1	1	1	1	1	0	16	20	17	1	1	1
2089	2	18	0	2	0	3	1	2	1	1	0	1	0	1	1	1	1	0	1	0	0	0	1	1	1	0	0	1	0	1	1	1	1	1	1	0	1	1	1	1	1	0	18	20	14	1	1	1
2146	2	22	0	2	0	3	1	2	1	1	0	1	1	0	1	1	1	1	0	0	0	0	1	1	1	0	0	1	0	1	1	1	1	1	1	1	1	1	1	1	1	0	17	20	17	1	1	1
2484	1	23	0	1	0	3	1	1	1	1	0	0	0	0	0	0	0	1	0	0	0	0	1	1	1	0	0	1	0	1	1	1	1	1	1	1	0	0	1	1	1	0	9	20	11	0	1	0
2503	2	28	0	1	1	3	1	1	1	0	0	0	0	0	1	1	0	1	0	0	0	0	1	1	1	0	0	1	0	1	1	1	1	1	1	0	0	1	1	1	1	1	9	20	15	0	1	1
2947	2	28	0	1	1	1	2	1	1	0	0	0	0	0	0	1	1	0	1	0	0	0	1	1	1	0	0	1	0	1	1	1	1	1	1	1	1	1	1	1	1	1	10	20	21	0	1	1
2996	2	26	0	1	1	3	4	1	1	1	1	1	0	0	1	1	1	0	0	0	0	0	1	1	1	0	0	1	0	1	1	1	1	1	1	0	1	1	0	1	1	1	16	20	15	1	1	1
3217	2	25	0	1	0	3	1	1	1	1	1	1	0	0	1	1	0	1	0	1	0	0	1	1	1	0	0	1	0	1	1	1	1	1	1	1	1	1	1	1	1	0	16	20	17	1	1	1
3558	2	18	0	2	0	3	1	2	1	1	0	1	0	1	1	1	1	0	1	0	0	0	1	1	1	0	0	1	0	1	1	1	1	1	1	0	1	1	1	1	1	0	18	20	14	1	1	1
3615	2	22	0	2	0	3	1	2	1	1	0	1	1	0	1	1	1	1	0	0	0	0	1	1	1	0	0	1	0	1	1	1	1	1	1	1	1	1	1	1	1	0	17	20	17	1	1	1
3953	1	23	0	1	0	3	1	1	1	1	0	0	0	0	0	0	0	1	0	0	0	0	1	1	1	0	0	1	0	1	1	1	1	1	1	1	0	0	1	1	1	0	9	20	11	0	1	0
3972	2	28	0	1	1	3	1	1	1	0	0	0	0	0	1	1	0	1	0	0	0	0	1	1	1	0	0	1	0	1	1	1	1	1	1	0	0	1	1	1	1	1	9	20	15	0	1	1
854	2	30	0	2	1	1	1	1	1	1	0	0	0	1	0	0	0	1	0	0	0	0	1	1	1	0	0	1	0	1	1	1	1	1	1	0	1	1	1	1	1	0	11	20	12	0	1	0
855	2	30	0	2	1	1	1	1	1	1	0	0	0	1	0	0	0	1	0	0	0	0	1	1	1	0	0	1	0	1	1	1	1	1	1	0	1	1	1	1	1	0	11	20	12	0	1	0
856	2	30	0	2	1	1	1	1	1	1	0	0	0	1	0	0	0	1	0	0	0	0	1	1	1	0	0	1	0	1	1	1	1	1	1	0	1	1	1	1	1	0	11	20	12	0	1	0
857	2	30	0	2	1	1	1	1	1	1	0	0	0	1	0	0	0	1	0	0	0	0	1	1	1	0	0	1	0	1	1	1	1	1	1	0	1	1	1	1	1	0	11	20	12	0	1	0
858	2	30	0	2	1	1	1	1	1	1	0	0	0	1	0	0	0	1	0	0	0	0	1	1	1	0	0	1	0	1	1	1	1	1	1	0	1	1	1	1	1	0	11	20	12	0	1	0
859	2	30	0	2	1	1	1	1	1	1	0	0	0	1	0	0	0	1	0	0	0	0	1	1	1	0	0	1	0	1	1	1	1	1	1	0	1	1	1	1	1	0	11	20	12	0	1	0
860	2	30	0	2	1	1	1	1	1	1	0	0	0	1	0	0	0	1	0	0	0	0	1	1	1	0	0	1	0	1	1	1	1	1	1	0	1	1	1	1	1	0	11	20	12	0	1	0
861	2	30	0	2	1	1	1	1	1	1	0	0	0	1	0	0	0	1	0	0	0	0	1	1	1	0	0	1	0	1	1	1	1	1	1	0	1	1	1	1	1	0	11	20	12	0	1	0
862	2	30	0	2	1	1	1	1	1	1	0	0	0	1	0	0	0	1	0	0	0	0	1	1	1	0	0	1	0	1	1	1	1	1	1	0	1	1	1	1	1	0	11	20	12	0	1	0
863	2	30	0	2	1	1	1	1	1	1	0	0	0	1	0	0	0	1	0	0	0	0	1	1	1	0	0	1	0	1	1	1	1	1	1	0	1	1	1	1	1	0	11	20	12	0	1	0
864	2	30	0	2	1	1	1	1	1	1	0	0	0	1	0	0	0	1	0	0	0	0	1	1	1	0	0	1	0	1	1	1	1	1	1	0	1	1	1	1	1	0	11	20	12	0	1	0
865	2	30	0	2	1	1	1	1	1	1	0	0	0	1	0	0	0	1	0	0	0	0	1	1	1	0	0	1	0	1	1	1	1	1	1	0	1	1	1	1	1	0	11	20	12	0	1	0
866	2	30	0	2	1	1	1	1	1	1	0	0	0	1	0	0	0	1	0	0	0	0	1	1	1	0	0	1	0	1	1	1	1	1	1	0	1	1	1	1	1	0	11	20	12	0	1	0
867	2	30	0	2	1	1	1	1	1	1	0	0	0	1	0	0	0	1	0	0	0	0	1	1	1	0	0	1	0	1	1	1	1	1	1	0	1	1	1	1	1	0	11	20	12	0	1	0
868	2	30	0	2	1	1	1	1	1	1	0	0	0	1	0	0	0	1	0	0	0	0	1	1	1	0	0	1	0	1	1	1	1	1	1	0	1	1	1	1	1	0	11	20	12	0	1	0
869	2	30	0	2	1	1	1	1	1	1	0	0	0	1	0	0	0	1	0	0	0	0	1	1	1	0	0	1	0	1	1	1	1	1	1	0	1	1	1	1	1	0	11	20	12	0	1	0
870	2	30	0	2	1	1	1	1	1	1	0	0	0	1	0	0	0	1	0	0	0	0	1	1	1	0	0	1	0	1	1	1	1	1	1	0	1	1	1	1	1	0	11	20	12	0	1	0
871	2	30	0	2	1	1	1	1	1	1	0	0	0	1	0	0	0	1	0	0	0	0	1	1	1	0	0	1	0	1	1	1	1	1	1	0	1	1	1	1	1	0	11	20	12	0	1	0
872	2	30	0	2	1	1	1	1	1	1	0	0	0	1	0	0	0	1	0	0	0	0	1	1	1	0	0	1	0	1	1	1	1	1	1	0	1	1	1	1	1	0	11	20	12	0	1	0
873	2	30	0	2	1	1	1	1	1	1	0	0	0	1	0	0	0	1	0	0	0	0	1	1	1	0	0	1	0	1	1	1	1	1	1	0	1	1	1	1	1	0	11	20	12	0	1	0
874	2	30	0	2	1	1	1	1	1	1	0	0	0	1	0	0	0	1	0	0	0	0	1	1	1	0	0	1	0	1	1	1	1	1	1	0	1	1	1	1	1	0	11	20	12	0	1	0
875	2	30	0	2	1	1	1	1	1	1	0	0	0	1	0	0	0	1	0	0	0	0	1	1	1	0	0	1	0	1	1	1	1	1	1	0	1	1	1	1	1	0	11	20	12	0	1	0
876	2	30	0	2	1	1	1	1	1	1	0	0	0	1	0	0	0	1	0	0	0	0	1	1	1	0	0	1	0	1	1	1	1	1	1	0	1	1	1	1	1	0	11	20	12	0	1	0
877	2	30	0	2	1	1	1	1	1	1	0	0	0	1	0	0	0	1	0	0	0	0	1	1	1	0	0	1	0	1	1	1	1	1	1	0	1	1	1	1	1	0	11	20	12	0	1	0
878	2	30	0	2	1	1	1	1	1	1	0	0	0	1	0	0	0	1	0	0	0	0	1	1	1	0	0	1	0	1	1	1	1	1	1	0	1	1	1	1	1	0	11	20	12	0	1	0
879	2	30	0	2	1	1	1	1	1	1	0	0	0	1	0	0	0	1	0	0	0	0	1	1	1	0	0	1	0	1	1	1	1	1	1	0	1	1	1	1	1	0	11	20	12	0	1	0
880	2	30	0	2	1	1	1	1	1	1	0	0	0	1	0	0	0	1	0	0	0	0	1	1	1	0	0	1	0	1	1	1	1	1	1	0	1	1	1	1	1	0	11	20	12	0	1	0
881	2	30	0	2	1	1	1	1	1	1	0	0	0	1	0	0	0	1	0	0	0	0	1	1	1	0	0	1	0	1	1	1	1	1	1	0	1	1	1	1	1	0	11	20	12	0	1	0
882	2	30	0	2	1	1	1	1	1	1	0	0	0	1	0	0	0	1	0	0	0	0	1	1	1	0	0	1	0	1	1	1	1	1	1	0	1	1	1	1	1	0	11	20	12	0	1	0
883	2	30	0	2	1	1	1	1	1	1	0	0	0	1	0	0	0	1	0	0	0	0	1	1	1	0	0	1	0	1	1	1	1	1	1	0	1	1	1	1	1	0	11	20	12	0	1	0
884	2	30	0	2	1	1	1	1	1	1	0	0	0	1	0	0	0	1	0	0	0	0	1	1	1	0	0	1	0	1	1	1	1	1	1	0	1	1	1	1	1	0	11	20	12	0	1	0
885	2	30	0	2	1	1	1	1	1	1	0	0	0	1	0	0	0	1	0	0	0	0	1	1	1	0	0	1	0	1	1	1	1	1	1	0	1	1	1	1	1	0	11	20	12	0	1	0
886	2	30	0	2	1	1	1	1	1	1	0	0	0	1	0	0	0	1	0	0	0	0	1	1	1	0	0	1	0	1	1	1	1	1	1	0	1	1	1	1	1	0	11	20	12	0	1	0
887	2	30	0	2	1	1	1	1	1	1	0	0	0	1	0	0	0	1	0	0	0	0	1	1	1	0	0	1	0	1	1	1	1	1	1	0	1	1	1	1	1	0	11	20	12	0	1	0
888	2	30	0	2	1	1	1	1	1	1	0	0	0	1	0	0	0	1	0	0	0	0	1	1	1	0	0	1	0	1	1	1	1	1	1	0	1	1	1	1	1	0	11	20	12	0	1	0
889	2	30	0	2	1	1	1	1	1	1	0	0	0	1	0	0	0	1	0	0	0	0	1	1	1	0	0	1	0	1	1	1	1	1	1	0	1	1	1	1	1	0	11	20	12	0	1	0
890	2	30	0	2	1	1	1	1	1	1	0	0	0	1	0	0	0	1	0	0	0	0	1	1	1	0	0	1	0	1	1	1	1	1	1	0	1	1	1	1	1	0	11	20	12	0	1	0
891	2	30	0	2	1	1	1	1	1	1	0	0	0	1	0	0	0	1	0	0	0	0	1	1	1	0	0	1	0	1	1	1	1	1	1	0	1	1	1	1	1	0	11	20	12	0	1	0
892	2	30	0	2	1	1	1	1	1	1	0	0	0	1	0	0	0	1	0	0	0	0	1	1	1	0	0	1	0	1	1	1	1	1	1	0	1	1	1	1	1	0	11	20	12	0	1	0
893	2	30	0	2	1	1	1	1	1	1	0	0	0	1	0	0	0	1	0	0	0	0	1	1	1	0	0	1	0	1	1	1	1	1	1	0	1	1	1	1	1	0	11	20	12	0	1	0
894	2	30	0	2	1	1	1	1	1	1	0	0	0	1	0	0	0	1	0	0	0	0	1	1	1	0	0	1	0	1	1	1	1	1	1	0	1	1	1	1	1	0	11	20	12	0	1	0
895	2	30	0	2	1	1	1	1	1	1	0	0	0	1	0	0	0	1	0	0	0	0	1	1	1	0	0	1	0	1	1	1	1	1	1	0	1	1	1	1	1	0	11	20	12	0	1	0
896	2	30	0	2	1	1	1	1	1	1	0	0	0	1	0	0	0	1	0	0	0	0	1	1	1	0	0	1	0	1	1	1	1	1	1	0	1	1	1	1	1	0	11	20	12	0	1	0
897	2	30	0	2	1	1	1	1	1	1	0	0	0	1	0	0	0	1	0	0	0	0	1	1	1	0	0	1	0	1	1	1	1	1	1	0	1	1	1	1	1	0	11	20	12	0	1	0
898	2	30	0	2	1	1	1	1	1	1	0	0	0	1	0	0	0	1	0	0	0	0	1	1	1	0	0	1	0	1	1	1	1	1	1	0	1	1	1	1	1	0	11	20	12	0	1	0
899	2	30	0	2	1	1	1	1	1	1	0	0	0	1	0	0	0	1	0	0	0	0	1	1	1	0	0	1	0	1	1	1	1	1	1	0	1	1	1	1	1	0	11	20	12	0	1	0
900	2	30	0	2	1	1	1	1	1	1	0	0	0	1	0	0	0	1	0	0	0	0	1	1	1	0	0	1	0	1	1	1	1	1	1	0	1	1	1	1	1	0	11	20	12	0	1	0
901	2	30	0	2	1	1	1	1	1	1	0	0	0	1	0	0	0	1	0	0	0	0	1	1	1	0	0	1	0	1	1	1	1	1	1	0	1	1	1	1	1	0	11	20	12	0	1	0
902	2	30	0	2	1	1	1	1	1	1	0	0	0	1	0	0	0	1	0	0	0	0	1	1	1	0	0	1	0	1	1	1	1	1	1	0	1	1	1	1	1	0	11	20	12	0	1	0
903	2	30	0	2	1	1	1	1	1	1	0	0	0	1	0	0	0	1	0	0	0	0	1	1	1	0	0	1	0	1	1	1	1	1	1	0	1	1	1	1	1	0	11	20	12	0	1	0
904	2	30	0	2	1	1	1	1	1	1	0	0	0	1	0	0	0	1	0	0	0	0	1	1	1	0	0	1	0	1	1	1	1	1	1	0	1	1	1	1	1	0	11	20	12	0	1	0
905	2	30	0	2	1	1	1	1	1	1	0	0	0	1	0	0	0	1	0	0	0	0	1	1	1	0	0	1	0	1	1	1	1	1	1	0	1	1	1	1	1	0	11	20	12	0	1	0
2323	2	30	0	2	1	1	1	1	1	1	0	0	0	1	0	0	0	1	0	0	0	0	1	1	1	0	0	1	0	1	1	1	1	1	1	0	1	1	1	1	1	0	11	20	12	0	1	0
2324	2	30	0	2	1	1	1	1	1	1	0	0	0	1	0	0	0	1	0	0	0	0	1	1	1	0	0	1	0	1	1	1	1	1	1	0	1	1	1	1	1	0	11	20	12	0	1	0
2325	2	30	0	2	1	1	1	1	1	1	0	0	0	1	0	0	0	1	0	0	0	0	1	1	1	0	0	1	0	1	1	1	1	1	1	0	1	1	1	1	1	0	11	20	12	0	1	0
2326	2	30	0	2	1	1	1	1	1	1	0	0	0	1	0	0	0	1	0	0	0	0	1	1	1	0	0	1	0	1	1	1	1	1	1	0	1	1	1	1	1	0	11	20	12	0	1	0
2327	2	30	0	2	1	1	1	1	1	1	0	0	0	1	0	0	0	1	0	0	0	0	1	1	1	0	0	1	0	1	1	1	1	1	1	0	1	1	1	1	1	0	11	20	12	0	1	0
2328	2	30	0	2	1	1	1	1	1	1	0	0	0	1	0	0	0	1	0	0	0	0	1	1	1	0	0	1	0	1	1	1	1	1	1	0	1	1	1	1	1	0	11	20	12	0	1	0
2329	2	30	0	2	1	1	1	1	1	1	0	0	0	1	0	0	0	1	0	0	0	0	1	1	1	0	0	1	0	1	1	1	1	1	1	0	1	1	1	1	1	0	11	20	12	0	1	0
2330	2	30	0	2	1	1	1	1	1	1	0	0	0	1	0	0	0	1	0	0	0	0	1	1	1	0	0	1	0	1	1	1	1	1	1	0	1	1	1	1	1	0	11	20	12	0	1	0
2331	2	30	0	2	1	1	1	1	1	1	0	0	0	1	0	0	0	1	0	0	0	0	1	1	1	0	0	1	0	1	1	1	1	1	1	0	1	1	1	1	1	0	11	20	12	0	1	0
2332	2	30	0	2	1	1	1	1	1	1	0	0	0	1	0	0	0	1	0	0	0	0	1	1	1	0	0	1	0	1	1	1	1	1	1	0	1	1	1	1	1	0	11	20	12	0	1	0
2333	2	30	0	2	1	1	1	1	1	1	0	0	0	1	0	0	0	1	0	0	0	0	1	1	1	0	0	1	0	1	1	1	1	1	1	0	1	1	1	1	1	0	11	20	12	0	1	0
2334	2	30	0	2	1	1	1	1	1	1	0	0	0	1	0	0	0	1	0	0	0	0	1	1	1	0	0	1	0	1	1	1	1	1	1	0	1	1	1	1	1	0	11	20	12	0	1	0
2335	2	30	0	2	1	1	1	1	1	1	0	0	0	1	0	0	0	1	0	0	0	0	1	1	1	0	0	1	0	1	1	1	1	1	1	0	1	1	1	1	1	0	11	20	12	0	1	0
2336	2	30	0	2	1	1	1	1	1	1	0	0	0	1	0	0	0	1	0	0	0	0	1	1	1	0	0	1	0	1	1	1	1	1	1	0	1	1	1	1	1	0	11	20	12	0	1	0
2337	2	30	0	2	1	1	1	1	1	1	0	0	0	1	0	0	0	1	0	0	0	0	1	1	1	0	0	1	0	1	1	1	1	1	1	0	1	1	1	1	1	0	11	20	12	0	1	0
2338	2	30	0	2	1	1	1	1	1	1	0	0	0	1	0	0	0	1	0	0	0	0	1	1	1	0	0	1	0	1	1	1	1	1	1	0	1	1	1	1	1	0	11	20	12	0	1	0
2339	2	30	0	2	1	1	1	1	1	1	0	0	0	1	0	0	0	1	0	0	0	0	1	1	1	0	0	1	0	1	1	1	1	1	1	0	1	1	1	1	1	0	11	20	12	0	1	0
2340	2	30	0	2	1	1	1	1	1	1	0	0	0	1	0	0	0	1	0	0	0	0	1	1	1	0	0	1	0	1	1	1	1	1	1	0	1	1	1	1	1	0	11	20	12	0	1	0
2341	2	30	0	2	1	1	1	1	1	1	0	0	0	1	0	0	0	1	0	0	0	0	1	1	1	0	0	1	0	1	1	1	1	1	1	0	1	1	1	1	1	0	11	20	12	0	1	0
2342	2	30	0	2	1	1	1	1	1	1	0	0	0	1	0	0	0	1	0	0	0	0	1	1	1	0	0	1	0	1	1	1	1	1	1	0	1	1	1	1	1	0	11	20	12	0	1	0
2343	2	30	0	2	1	1	1	1	1	1	0	0	0	1	0	0	0	1	0	0	0	0	1	1	1	0	0	1	0	1	1	1	1	1	1	0	1	1	1	1	1	0	11	20	12	0	1	0
2344	2	30	0	2	1	1	1	1	1	1	0	0	0	1	0	0	0	1	0	0	0	0	1	1	1	0	0	1	0	1	1	1	1	1	1	0	1	1	1	1	1	0	11	20	12	0	1	0
2345	2	30	0	2	1	1	1	1	1	1	0	0	0	1	0	0	0	1	0	0	0	0	1	1	1	0	0	1	0	1	1	1	1	1	1	0	1	1	1	1	1	0	11	20	12	0	1	0
2346	2	30	0	2	1	1	1	1	1	1	0	0	0	1	0	0	0	1	0	0	0	0	1	1	1	0	0	1	0	1	1	1	1	1	1	0	1	1	1	1	1	0	11	20	12	0	1	0
2347	2	30	0	2	1	1	1	1	1	1	0	0	0	1	0	0	0	1	0	0	0	0	1	1	1	0	0	1	0	1	1	1	1	1	1	0	1	1	1	1	1	0	11	20	12	0	1	0
2348	2	30	0	2	1	1	1	1	1	1	0	0	0	1	0	0	0	1	0	0	0	0	1	1	1	0	0	1	0	1	1	1	1	1	1	0	1	1	1	1	1	0	11	20	12	0	1	0
2349	2	30	0	2	1	1	1	1	1	1	0	0	0	1	0	0	0	1	0	0	0	0	1	1	1	0	0	1	0	1	1	1	1	1	1	0	1	1	1	1	1	0	11	20	12	0	1	0
2350	2	30	0	2	1	1	1	1	1	1	0	0	0	1	0	0	0	1	0	0	0	0	1	1	1	0	0	1	0	1	1	1	1	1	1	0	1	1	1	1	1	0	11	20	12	0	1	0
2351	2	30	0	2	1	1	1	1	1	1	0	0	0	1	0	0	0	1	0	0	0	0	1	1	1	0	0	1	0	1	1	1	1	1	1	0	1	1	1	1	1	0	11	20	12	0	1	0
2352	2	30	0	2	1	1	1	1	1	1	0	0	0	1	0	0	0	1	0	0	0	0	1	1	1	0	0	1	0	1	1	1	1	1	1	0	1	1	1	1	1	0	11	20	12	0	1	0
2353	2	30	0	2	1	1	1	1	1	1	0	0	0	1	0	0	0	1	0	0	0	0	1	1	1	0	0	1	0	1	1	1	1	1	1	0	1	1	1	1	1	0	11	20	12	0	1	0
2354	2	30	0	2	1	1	1	1	1	1	0	0	0	1	0	0	0	1	0	0	0	0	1	1	1	0	0	1	0	1	1	1	1	1	1	0	1	1	1	1	1	0	11	20	12	0	1	0
2355	2	30	0	2	1	1	1	1	1	1	0	0	0	1	0	0	0	1	0	0	0	0	1	1	1	0	0	1	0	1	1	1	1	1	1	0	1	1	1	1	1	0	11	20	12	0	1	0
2356	2	30	0	2	1	1	1	1	1	1	0	0	0	1	0	0	0	1	0	0	0	0	1	1	1	0	0	1	0	1	1	1	1	1	1	0	1	1	1	1	1	0	11	20	12	0	1	0
2357	2	30	0	2	1	1	1	1	1	1	0	0	0	1	0	0	0	1	0	0	0	0	1	1	1	0	0	1	0	1	1	1	1	1	1	0	1	1	1	1	1	0	11	20	12	0	1	0
2358	2	30	0	2	1	1	1	1	1	1	0	0	0	1	0	0	0	1	0	0	0	0	1	1	1	0	0	1	0	1	1	1	1	1	1	0	1	1	1	1	1	0	11	20	12	0	1	0
2359	2	30	0	2	1	1	1	1	1	1	0	0	0	1	0	0	0	1	0	0	0	0	1	1	1	0	0	1	0	1	1	1	1	1	1	0	1	1	1	1	1	0	11	20	12	0	1	0
2360	2	30	0	2	1	1	1	1	1	1	0	0	0	1	0	0	0	1	0	0	0	0	1	1	1	0	0	1	0	1	1	1	1	1	1	0	1	1	1	1	1	0	11	20	12	0	1	0
2361	2	30	0	2	1	1	1	1	1	1	0	0	0	1	0	0	0	1	0	0	0	0	1	1	1	0	0	1	0	1	1	1	1	1	1	0	1	1	1	1	1	0	11	20	12	0	1	0
2362	2	30	0	2	1	1	1	1	1	1	0	0	0	1	0	0	0	1	0	0	0	0	1	1	1	0	0	1	0	1	1	1	1	1	1	0	1	1	1	1	1	0	11	20	12	0	1	0
2363	2	30	0	2	1	1	1	1	1	1	0	0	0	1	0	0	0	1	0	0	0	0	1	1	1	0	0	1	0	1	1	1	1	1	1	0	1	1	1	1	1	0	11	20	12	0	1	0
2364	2	30	0	2	1	1	1	1	1	1	0	0	0	1	0	0	0	1	0	0	0	0	1	1	1	0	0	1	0	1	1	1	1	1	1	0	1	1	1	1	1	0	11	20	12	0	1	0
2365	2	30	0	2	1	1	1	1	1	1	0	0	0	1	0	0	0	1	0	0	0	0	1	1	1	0	0	1	0	1	1	1	1	1	1	0	1	1	1	1	1	0	11	20	12	0	1	0
2366	2	30	0	2	1	1	1	1	1	1	0	0	0	1	0	0	0	1	0	0	0	0	1	1	1	0	0	1	0	1	1	1	1	1	1	0	1	1	1	1	1	0	11	20	12	0	1	0
2367	2	30	0	2	1	1	1	1	1	1	0	0	0	1	0	0	0	1	0	0	0	0	1	1	1	0	0	1	0	1	1	1	1	1	1	0	1	1	1	1	1	0	11	20	12	0	1	0
2368	2	30	0	2	1	1	1	1	1	1	0	0	0	1	0	0	0	1	0	0	0	0	1	1	1	0	0	1	0	1	1	1	1	1	1	0	1	1	1	1	1	0	11	20	12	0	1	0
2369	2	30	0	2	1	1	1	1	1	1	0	0	0	1	0	0	0	1	0	0	0	0	1	1	1	0	0	1	0	1	1	1	1	1	1	0	1	1	1	1	1	0	11	20	12	0	1	0
2370	2	30	0	2	1	1	1	1	1	1	0	0	0	1	0	0	0	1	0	0	0	0	1	1	1	0	0	1	0	1	1	1	1	1	1	0	1	1	1	1	1	0	11	20	12	0	1	0
2371	2	30	0	2	1	1	1	1	1	1	0	0	0	1	0	0	0	1	0	0	0	0	1	1	1	0	0	1	0	1	1	1	1	1	1	0	1	1	1	1	1	0	11	20	12	0	1	0
2372	2	30	0	2	1	1	1	1	1	1	0	0	0	1	0	0	0	1	0	0	0	0	1	1	1	0	0	1	0	1	1	1	1	1	1	0	1	1	1	1	1	0	11	20	12	0	1	0
2373	2	30	0	2	1	1	1	1	1	1	0	0	0	1	0	0	0	1	0	0	0	0	1	1	1	0	0	1	0	1	1	1	1	1	1	0	1	1	1	1	1	0	11	20	12	0	1	0
2374	2	30	0	2	1	1	1	1	1	1	0	0	0	1	0	0	0	1	0	0	0	0	1	1	1	0	0	1	0	1	1	1	1	1	1	0	1	1	1	1	1	0	11	20	12	0	1	0
3792	2	30	0	2	1	1	1	1	1	1	0	0	0	1	0	0	0	1	0	0	0	0	1	1	1	0	0	1	0	1	1	1	1	1	1	0	1	1	1	1	1	0	11	20	12	0	1	0
3793	2	30	0	2	1	1	1	1	1	1	0	0	0	1	0	0	0	1	0	0	0	0	1	1	1	0	0	1	0	1	1	1	1	1	1	0	1	1	1	1	1	0	11	20	12	0	1	0
3794	2	30	0	2	1	1	1	1	1	1	0	0	0	1	0	0	0	1	0	0	0	0	1	1	1	0	0	1	0	1	1	1	1	1	1	0	1	1	1	1	1	0	11	20	12	0	1	0
3795	2	30	0	2	1	1	1	1	1	1	0	0	0	1	0	0	0	1	0	0	0	0	1	1	1	0	0	1	0	1	1	1	1	1	1	0	1	1	1	1	1	0	11	20	12	0	1	0
3796	2	30	0	2	1	1	1	1	1	1	0	0	0	1	0	0	0	1	0	0	0	0	1	1	1	0	0	1	0	1	1	1	1	1	1	0	1	1	1	1	1	0	11	20	12	0	1	0
3797	2	30	0	2	1	1	1	1	1	1	0	0	0	1	0	0	0	1	0	0	0	0	1	1	1	0	0	1	0	1	1	1	1	1	1	0	1	1	1	1	1	0	11	20	12	0	1	0
3798	2	30	0	2	1	1	1	1	1	1	0	0	0	1	0	0	0	1	0	0	0	0	1	1	1	0	0	1	0	1	1	1	1	1	1	0	1	1	1	1	1	0	11	20	12	0	1	0
3799	2	30	0	2	1	1	1	1	1	1	0	0	0	1	0	0	0	1	0	0	0	0	1	1	1	0	0	1	0	1	1	1	1	1	1	0	1	1	1	1	1	0	11	20	12	0	1	0
3800	2	30	0	2	1	1	1	1	1	1	0	0	0	1	0	0	0	1	0	0	0	0	1	1	1	0	0	1	0	1	1	1	1	1	1	0	1	1	1	1	1	0	11	20	12	0	1	0
3801	2	30	0	2	1	1	1	1	1	1	0	0	0	1	0	0	0	1	0	0	0	0	1	1	1	0	0	1	0	1	1	1	1	1	1	0	1	1	1	1	1	0	11	20	12	0	1	0
3802	2	30	0	2	1	1	1	1	1	1	0	0	0	1	0	0	0	1	0	0	0	0	1	1	1	0	0	1	0	1	1	1	1	1	1	0	1	1	1	1	1	0	11	20	12	0	1	0
3803	2	30	0	2	1	1	1	1	1	1	0	0	0	1	0	0	0	1	0	0	0	0	1	1	1	0	0	1	0	1	1	1	1	1	1	0	1	1	1	1	1	0	11	20	12	0	1	0
3804	2	30	0	2	1	1	1	1	1	1	0	0	0	1	0	0	0	1	0	0	0	0	1	1	1	0	0	1	0	1	1	1	1	1	1	0	1	1	1	1	1	0	11	20	12	0	1	0
3805	2	30	0	2	1	1	1	1	1	1	0	0	0	1	0	0	0	1	0	0	0	0	1	1	1	0	0	1	0	1	1	1	1	1	1	0	1	1	1	1	1	0	11	20	12	0	1	0
3806	2	30	0	2	1	1	1	1	1	1	0	0	0	1	0	0	0	1	0	0	0	0	1	1	1	0	0	1	0	1	1	1	1	1	1	0	1	1	1	1	1	0	11	20	12	0	1	0
3807	2	30	0	2	1	1	1	1	1	1	0	0	0	1	0	0	0	1	0	0	0	0	1	1	1	0	0	1	0	1	1	1	1	1	1	0	1	1	1	1	1	0	11	20	12	0	1	0
3808	2	30	0	2	1	1	1	1	1	1	0	0	0	1	0	0	0	1	0	0	0	0	1	1	1	0	0	1	0	1	1	1	1	1	1	0	1	1	1	1	1	0	11	20	12	0	1	0
3809	2	30	0	2	1	1	1	1	1	1	0	0	0	1	0	0	0	1	0	0	0	0	1	1	1	0	0	1	0	1	1	1	1	1	1	0	1	1	1	1	1	0	11	20	12	0	1	0
3810	2	30	0	2	1	1	1	1	1	1	0	0	0	1	0	0	0	1	0	0	0	0	1	1	1	0	0	1	0	1	1	1	1	1	1	0	1	1	1	1	1	0	11	20	12	0	1	0
3811	2	30	0	2	1	1	1	1	1	1	0	0	0	1	0	0	0	1	0	0	0	0	1	1	1	0	0	1	0	1	1	1	1	1	1	0	1	1	1	1	1	0	11	20	12	0	1	0
3812	2	30	0	2	1	1	1	1	1	1	0	0	0	1	0	0	0	1	0	0	0	0	1	1	1	0	0	1	0	1	1	1	1	1	1	0	1	1	1	1	1	0	11	20	12	0	1	0
3813	2	30	0	2	1	1	1	1	1	1	0	0	0	1	0	0	0	1	0	0	0	0	1	1	1	0	0	1	0	1	1	1	1	1	1	0	1	1	1	1	1	0	11	20	12	0	1	0
3814	2	30	0	2	1	1	1	1	1	1	0	0	0	1	0	0	0	1	0	0	0	0	1	1	1	0	0	1	0	1	1	1	1	1	1	0	1	1	1	1	1	0	11	20	12	0	1	0
3815	2	30	0	2	1	1	1	1	1	1	0	0	0	1	0	0	0	1	0	0	0	0	1	1	1	0	0	1	0	1	1	1	1	1	1	0	1	1	1	1	1	0	11	20	12	0	1	0
3816	2	30	0	2	1	1	1	1	1	1	0	0	0	1	0	0	0	1	0	0	0	0	1	1	1	0	0	1	0	1	1	1	1	1	1	0	1	1	1	1	1	0	11	20	12	0	1	0
3817	2	30	0	2	1	1	1	1	1	1	0	0	0	1	0	0	0	1	0	0	0	0	1	1	1	0	0	1	0	1	1	1	1	1	1	0	1	1	1	1	1	0	11	20	12	0	1	0
3818	2	30	0	2	1	1	1	1	1	1	0	0	0	1	0	0	0	1	0	0	0	0	1	1	1	0	0	1	0	1	1	1	1	1	1	0	1	1	1	1	1	0	11	20	12	0	1	0
3819	2	30	0	2	1	1	1	1	1	1	0	0	0	1	0	0	0	1	0	0	0	0	1	1	1	0	0	1	0	1	1	1	1	1	1	0	1	1	1	1	1	0	11	20	12	0	1	0
3820	2	30	0	2	1	1	1	1	1	1	0	0	0	1	0	0	0	1	0	0	0	0	1	1	1	0	0	1	0	1	1	1	1	1	1	0	1	1	1	1	1	0	11	20	12	0	1	0
3821	2	30	0	2	1	1	1	1	1	1	0	0	0	1	0	0	0	1	0	0	0	0	1	1	1	0	0	1	0	1	1	1	1	1	1	0	1	1	1	1	1	0	11	20	12	0	1	0
3822	2	30	0	2	1	1	1	1	1	1	0	0	0	1	0	0	0	1	0	0	0	0	1	1	1	0	0	1	0	1	1	1	1	1	1	0	1	1	1	1	1	0	11	20	12	0	1	0
3823	2	30	0	2	1	1	1	1	1	1	0	0	0	1	0	0	0	1	0	0	0	0	1	1	1	0	0	1	0	1	1	1	1	1	1	0	1	1	1	1	1	0	11	20	12	0	1	0
3824	2	30	0	2	1	1	1	1	1	1	0	0	0	1	0	0	0	1	0	0	0	0	1	1	1	0	0	1	0	1	1	1	1	1	1	0	1	1	1	1	1	0	11	20	12	0	1	0
3825	2	30	0	2	1	1	1	1	1	1	0	0	0	1	0	0	0	1	0	0	0	0	1	1	1	0	0	1	0	1	1	1	1	1	1	0	1	1	1	1	1	0	11	20	12	0	1	0
3826	2	30	0	2	1	1	1	1	1	1	0	0	0	1	0	0	0	1	0	0	0	0	1	1	1	0	0	1	0	1	1	1	1	1	1	0	1	1	1	1	1	0	11	20	12	0	1	0
3827	2	30	0	2	1	1	1	1	1	1	0	0	0	1	0	0	0	1	0	0	0	0	1	1	1	0	0	1	0	1	1	1	1	1	1	0	1	1	1	1	1	0	11	20	12	0	1	0
3828	2	30	0	2	1	1	1	1	1	1	0	0	0	1	0	0	0	1	0	0	0	0	1	1	1	0	0	1	0	1	1	1	1	1	1	0	1	1	1	1	1	0	11	20	12	0	1	0
3829	2	30	0	2	1	1	1	1	1	1	0	0	0	1	0	0	0	1	0	0	0	0	1	1	1	0	0	1	0	1	1	1	1	1	1	0	1	1	1	1	1	0	11	20	12	0	1	0
3830	2	30	0	2	1	1	1	1	1	1	0	0	0	1	0	0	0	1	0	0	0	0	1	1	1	0	0	1	0	1	1	1	1	1	1	0	1	1	1	1	1	0	11	20	12	0	1	0
3831	2	30	0	2	1	1	1	1	1	1	0	0	0	1	0	0	0	1	0	0	0	0	1	1	1	0	0	1	0	1	1	1	1	1	1	0	1	1	1	1	1	0	11	20	12	0	1	0
3832	2	30	0	2	1	1	1	1	1	1	0	0	0	1	0	0	0	1	0	0	0	0	1	1	1	0	0	1	0	1	1	1	1	1	1	0	1	1	1	1	1	0	11	20	12	0	1	0
3833	2	30	0	2	1	1	1	1	1	1	0	0	0	1	0	0	0	1	0	0	0	0	1	1	1	0	0	1	0	1	1	1	1	1	1	0	1	1	1	1	1	0	11	20	12	0	1	0
3834	2	30	0	2	1	1	1	1	1	1	0	0	0	1	0	0	0	1	0	0	0	0	1	1	1	0	0	1	0	1	1	1	1	1	1	0	1	1	1	1	1	0	11	20	12	0	1	0
3835	2	30	0	2	1	1	1	1	1	1	0	0	0	1	0	0	0	1	0	0	0	0	1	1	1	0	0	1	0	1	1	1	1	1	1	0	1	1	1	1	1	0	11	20	12	0	1	0
3836	2	30	0	2	1	1	1	1	1	1	0	0	0	1	0	0	0	1	0	0	0	0	1	1	1	0	0	1	0	1	1	1	1	1	1	0	1	1	1	1	1	0	11	20	12	0	1	0
3837	2	30	0	2	1	1	1	1	1	1	0	0	0	1	0	0	0	1	0	0	0	0	1	1	1	0	0	1	0	1	1	1	1	1	1	0	1	1	1	1	1	0	11	20	12	0	1	0
3838	2	30	0	2	1	1	1	1	1	1	0	0	0	1	0	0	0	1	0	0	0	0	1	1	1	0	0	1	0	1	1	1	1	1	1	0	1	1	1	1	1	0	11	20	12	0	1	0
3839	2	30	0	2	1	1	1	1	1	1	0	0	0	1	0	0	0	1	0	0	0	0	1	1	1	0	0	1	0	1	1	1	1	1	1	0	1	1	1	1	1	0	11	20	12	0	1	0
3840	2	30	0	2	1	1	1	1	1	1	0	0	0	1	0	0	0	1	0	0	0	0	1	1	1	0	0	1	0	1	1	1	1	1	1	0	1	1	1	1	1	0	11	20	12	0	1	0
3841	2	30	0	2	1	1	1	1	1	1	0	0	0	1	0	0	0	1	0	0	0	0	1	1	1	0	0	1	0	1	1	1	1	1	1	0	1	1	1	1	1	0	11	20	12	0	1	0
3842	2	30	0	2	1	1	1	1	1	1	0	0	0	1	0	0	0	1	0	0	0	0	1	1	1	0	0	1	0	1	1	1	1	1	1	0	1	1	1	1	1	0	11	20	12	0	1	0
3843	2	30	0	2	1	1	1	1	1	1	0	0	0	1	0	0	0	1	0	0	0	0	1	1	1	0	0	1	0	1	1	1	1	1	1	0	1	1	1	1	1	0	11	20	12	0	1	0
73	1	29	0	1	0	3	1	1	1	1	0	1	1	1	0	1	1	1	0	0	0	0	1	1	1	0	0	1	0	1	1	1	1	1	1	1	0	1	1	1	1	0	18	20	14	1	1	1
519	1	26	0	1	0	3	1	1	1	1	1	1	1	1	1	0	0	1	0	0	0	0	1	1	1	0	0	1	0	1	1	1	1	1	1	1	1	1	1	1	1	0	19	20	17	1	1	1
1118	2	27	0	1	0	3	1	2	1	1	0	0	0	0	1	1	1	1	0	1	0	0	1	1	1	0	0	1	0	1	1	1	1	1	1	1	1	1	1	1	1	0	14	20	17	0	1	1
1542	1	29	0	1	0	3	1	1	1	1	0	1	1	1	0	1	1	1	0	0	0	0	1	1	1	0	0	1	0	1	1	1	1	1	1	1	0	1	1	1	1	0	18	20	14	1	1	1
1988	1	26	0	1	0	3	1	1	1	1	1	1	1	1	1	0	0	1	0	0	0	0	1	1	1	0	0	1	0	1	1	1	1	1	1	1	1	1	1	1	1	0	19	20	17	1	1	1
2587	2	27	0	1	0	3	1	2	1	1	0	0	0	0	1	1	1	1	0	1	0	0	1	1	1	0	0	1	0	1	1	1	1	1	1	1	1	1	1	1	1	0	14	20	17	0	1	1
3011	1	29	0	1	0	3	1	1	1	1	0	1	1	1	0	1	1	1	0	0	0	0	1	1	1	0	0	1	0	1	1	1	1	1	1	1	0	1	1	1	1	0	18	20	14	1	1	1
3457	1	26	0	1	0	3	1	1	1	1	1	1	1	1	1	0	0	1	0	0	0	0	1	1	1	0	0	1	0	1	1	1	1	1	1	1	1	1	1	1	1	0	19	20	17	1	1	1
4056	2	27	0	1	0	3	1	2	1	1	0	0	0	0	1	1	1	1	0	1	0	0	1	1	1	0	0	1	0	1	1	1	1	1	1	1	1	1	1	1	1	0	14	20	17	0	1	1
352	1	23	0	1	0	1	4	1	1	1	0	0	0	0	1	0	0	1	0	0	0	0	1	1	1	0	0	1	0	1	1	1	1	1	1	0	0	0	1	1	1	0	9	20	7	0	1	0
1821	1	23	0	1	0	1	4	1	1	1	0	0	0	0	1	0	0	1	0	0	0	0	1	1	1	0	0	1	0	1	1	1	1	1	1	0	0	0	1	1	1	0	9	20	7	0	1	0
3290	1	23	0	1	0	1	4	1	1	1	0	0	0	0	1	0	0	1	0	0	0	0	1	1	1	0	0	1	0	1	1	1	1	1	1	0	0	0	1	1	1	0	9	20	7	0	1	0
640	1	19	0	2	0	3	4	2	1	1	0	0	0	0	1	1	1	1	0	0	0	0	1	1	1	0	0	1	0	1	1	1	1	1	1	1	1	1	1	1	1	1	15	20	20	1	1	1
2109	1	19	0	2	0	3	4	2	1	1	0	0	0	0	1	1	1	1	0	0	0	0	1	1	1	0	0	1	0	1	1	1	1	1	1	1	1	1	1	1	1	1	15	20	20	1	1	1
3578	1	19	0	2	0	3	4	2	1	1	0	0	0	0	1	1	1	1	0	0	0	0	1	1	1	0	0	1	0	1	1	1	1	1	1	1	1	1	1	1	1	1	15	20	20	1	1	1
1338	1	20	0	1	0	3	1	2	1	1	1	0	0	0	0	0	1	1	1	1	0	0	1	1	1	0	0	1	0	1	1	1	1	1	1	1	1	0	1	1	1	0	16	20	12	1	1	0
2807	1	20	0	1	0	3	1	2	1	1	1	0	0	0	0	0	1	1	1	1	0	0	1	1	1	0	0	1	0	1	1	1	1	1	1	1	1	0	1	1	1	0	16	20	12	1	1	0
4276	1	20	0	1	0	3	1	2	1	1	1	0	0	0	0	0	1	1	1	1	0	0	1	1	1	0	0	1	0	1	1	1	1	1	1	1	1	0	1	1	1	0	16	20	12	1	1	0
10	2	21	0	1	0	3	1	2	1	1	0	0	0	0	1	0	0	1	1	0	1	0	1	1	1	0	0	1	0	1	1	1	1	1	1	1	1	1	1	1	1	0	12	20	17	0	1	1
694	2	20	0	1	0	3	1	2	1	1	0	0	0	1	1	0	1	1	1	1	0	0	1	1	1	0	0	1	0	1	1	1	1	1	1	1	1	1	1	1	1	1	18	20	20	1	1	1
1479	2	21	0	1	0	3	1	2	1	1	0	0	0	0	1	0	0	1	1	0	1	0	1	1	1	0	0	1	0	1	1	1	1	1	1	1	1	1	1	1	1	0	12	20	17	0	1	1
2163	2	20	0	1	0	3	1	2	1	1	0	0	0	1	1	0	1	1	1	1	0	0	1	1	1	0	0	1	0	1	1	1	1	1	1	1	1	1	1	1	1	1	18	20	20	1	1	1
2948	2	21	0	1	0	3	1	2	1	1	0	0	0	0	1	0	0	1	1	0	1	0	1	1	1	0	0	1	0	1	1	1	1	1	1	1	1	1	1	1	1	0	12	20	17	0	1	1
3632	2	20	0	1	0	3	1	2	1	1	0	0	0	1	1	0	1	1	1	1	0	0	1	1	1	0	0	1	0	1	1	1	1	1	1	1	1	1	1	1	1	1	18	20	20	1	1	1
793	1	20	0	2	0	3	1	2	1	1	0	0	0	1	0	1	1	0	0	0	0	0	1	1	1	0	0	1	0	1	1	1	1	1	0	0	1	1	1	1	1	0	12	22	14	0	1	1
794	1	20	0	2	0	3	1	2	1	1	0	0	0	1	0	1	1	0	0	0	0	0	1	1	1	0	0	1	0	1	1	1	1	1	0	0	1	1	1	1	1	0	12	22	14	0	1	1
795	1	20	0	2	0	3	1	2	1	1	0	0	0	1	0	1	1	0	0	0	0	0	1	1	1	0	0	1	0	1	1	1	1	1	0	0	1	1	1	1	1	0	12	22	14	0	1	1
796	1	20	0	2	0	3	1	2	1	1	0	0	0	1	0	1	1	0	0	0	0	0	1	1	1	0	0	1	0	1	1	1	1	1	0	0	1	1	1	1	1	0	12	22	14	0	1	1
797	1	20	0	2	0	3	1	2	1	1	0	0	0	1	0	1	1	0	0	0	0	0	1	1	1	0	0	1	0	1	1	1	1	1	0	0	1	1	1	1	1	0	12	22	14	0	1	1
798	1	20	0	2	0	3	1	2	1	1	0	0	0	1	0	1	1	0	0	0	0	0	1	1	1	0	0	1	0	1	1	1	1	1	0	0	1	1	1	1	1	0	12	22	14	0	1	1
799	1	20	0	2	0	3	1	2	1	1	0	0	0	1	0	1	1	0	0	0	0	0	1	1	1	0	0	1	0	1	1	1	1	1	0	0	1	1	1	1	1	0	12	22	14	0	1	1
800	1	20	0	2	0	3	1	2	1	1	0	0	0	1	0	1	1	0	0	0	0	0	1	1	1	0	0	1	0	1	1	1	1	1	0	0	1	1	1	1	1	0	12	22	14	0	1	1
801	1	20	0	2	0	3	1	2	1	1	0	0	0	1	0	1	1	0	0	0	0	0	1	1	1	0	0	1	0	1	1	1	1	1	0	0	1	1	1	1	1	0	12	22	14	0	1	1
802	1	20	0	2	0	3	1	2	1	1	0	0	0	1	0	1	1	0	0	0	0	0	1	1	1	0	0	1	0	1	1	1	1	1	0	0	1	1	1	1	1	0	12	22	14	0	1	1
803	1	20	0	2	0	3	1	2	1	1	0	0	0	1	0	1	1	0	0	0	0	0	1	1	1	0	0	1	0	1	1	1	1	1	0	0	1	1	1	1	1	0	12	22	14	0	1	1
804	1	20	0	2	0	3	1	2	1	1	0	0	0	1	0	1	1	0	0	0	0	0	1	1	1	0	0	1	0	1	1	1	1	1	0	0	1	1	1	1	1	0	12	22	14	0	1	1
805	1	20	0	2	0	3	1	2	1	1	0	0	0	1	0	1	1	0	0	0	0	0	1	1	1	0	0	1	0	1	1	1	1	1	0	0	1	1	1	1	1	0	12	22	14	0	1	1
806	1	20	0	2	0	3	1	2	1	1	0	0	0	1	0	1	1	0	0	0	0	0	1	1	1	0	0	1	0	1	1	1	1	1	0	0	1	1	1	1	1	0	12	22	14	0	1	1
807	1	20	0	2	0	3	1	2	1	1	0	0	0	1	0	1	1	0	0	0	0	0	1	1	1	0	0	1	0	1	1	1	1	1	0	0	1	1	1	1	1	0	12	22	14	0	1	1
808	1	20	0	2	0	3	1	2	1	1	0	0	0	1	0	1	1	0	0	0	0	0	1	1	1	0	0	1	0	1	1	1	1	1	0	0	1	1	1	1	1	0	12	22	14	0	1	1
809	1	20	0	2	0	3	1	2	1	1	0	0	0	1	0	1	1	0	0	0	0	0	1	1	1	0	0	1	0	1	1	1	1	1	0	0	1	1	1	1	1	0	12	22	14	0	1	1
810	1	20	0	2	0	3	1	2	1	1	0	0	0	1	0	1	1	0	0	0	0	0	1	1	1	0	0	1	0	1	1	1	1	1	0	0	1	1	1	1	1	0	12	22	14	0	1	1
811	1	20	0	2	0	3	1	2	1	1	0	0	0	1	0	1	1	0	0	0	0	0	1	1	1	0	0	1	0	1	1	1	1	1	0	0	1	1	1	1	1	0	12	22	14	0	1	1
812	1	20	0	2	0	3	1	2	1	1	0	0	0	1	0	1	1	0	0	0	0	0	1	1	1	0	0	1	0	1	1	1	1	1	0	0	1	1	1	1	1	0	12	22	14	0	1	1
813	1	20	0	2	0	3	1	2	1	1	0	0	0	1	0	1	1	0	0	0	0	0	1	1	1	0	0	1	0	1	1	1	1	1	0	0	1	1	1	1	1	0	12	22	14	0	1	1
814	1	20	0	2	0	3	1	2	1	1	0	0	0	1	0	1	1	0	0	0	0	0	1	1	1	0	0	1	0	1	1	1	1	1	0	0	1	1	1	1	1	0	12	22	14	0	1	1
815	1	20	0	2	0	3	1	2	1	1	0	0	0	1	0	1	1	0	0	0	0	0	1	1	1	0	0	1	0	1	1	1	1	1	0	0	1	1	1	1	1	0	12	22	14	0	1	1
816	1	20	0	2	0	3	1	2	1	1	0	0	0	1	0	1	1	0	0	0	0	0	1	1	1	0	0	1	0	1	1	1	1	1	0	0	1	1	1	1	1	0	12	22	14	0	1	1
817	1	20	0	2	0	3	1	2	1	1	0	0	0	1	0	1	1	0	0	0	0	0	1	1	1	0	0	1	0	1	1	1	1	1	0	0	1	1	1	1	1	0	12	22	14	0	1	1
818	1	20	0	2	0	3	1	2	1	1	0	0	0	1	0	1	1	0	0	0	0	0	1	1	1	0	0	1	0	1	1	1	1	1	0	0	1	1	1	1	1	0	12	22	14	0	1	1
819	1	20	0	2	0	3	1	2	1	1	0	0	0	1	0	1	1	0	0	0	0	0	1	1	1	0	0	1	0	1	1	1	1	1	0	0	1	1	1	1	1	0	12	22	14	0	1	1
820	1	20	0	2	0	3	1	2	1	1	0	0	0	1	0	1	1	0	0	0	0	0	1	1	1	0	0	1	0	1	1	1	1	1	0	0	1	1	1	1	1	0	12	22	14	0	1	1
821	1	20	0	2	0	3	1	2	1	1	0	0	0	1	0	1	1	0	0	0	0	0	1	1	1	0	0	1	0	1	1	1	1	1	0	0	1	1	1	1	1	0	12	22	14	0	1	1
822	1	20	0	2	0	3	1	2	1	1	0	0	0	1	0	1	1	0	0	0	0	0	1	1	1	0	0	1	0	1	1	1	1	1	0	0	1	1	1	1	1	0	12	22	14	0	1	1
823	1	20	0	2	0	3	1	2	1	1	0	0	0	1	0	1	1	0	0	0	0	0	1	1	1	0	0	1	0	1	1	1	1	1	0	0	1	1	1	1	1	0	12	22	14	0	1	1
824	1	20	0	2	0	3	1	2	1	1	0	0	0	1	0	1	1	0	0	0	0	0	1	1	1	0	0	1	0	1	1	1	1	1	0	0	1	1	1	1	1	0	12	22	14	0	1	1
825	1	20	0	2	0	3	1	2	1	1	0	0	0	1	0	1	1	0	0	0	0	0	1	1	1	0	0	1	0	1	1	1	1	1	0	0	1	1	1	1	1	0	12	22	14	0	1	1
826	1	20	0	2	0	3	1	2	1	1	0	0	0	1	0	1	1	0	0	0	0	0	1	1	1	0	0	1	0	1	1	1	1	1	0	0	1	1	1	1	1	0	12	22	14	0	1	1
827	1	20	0	2	0	3	1	2	1	1	0	0	0	1	0	1	1	0	0	0	0	0	1	1	1	0	0	1	0	1	1	1	1	1	0	0	1	1	1	1	1	0	12	22	14	0	1	1
828	1	20	0	2	0	3	1	2	1	1	0	0	0	1	0	1	1	0	0	0	0	0	1	1	1	0	0	1	0	1	1	1	1	1	0	0	1	1	1	1	1	0	12	22	14	0	1	1
829	1	20	0	2	0	3	1	2	1	1	0	0	0	1	0	1	1	0	0	0	0	0	1	1	1	0	0	1	0	1	1	1	1	1	0	0	1	1	1	1	1	0	12	22	14	0	1	1
830	1	20	0	2	0	3	1	2	1	1	0	0	0	1	0	1	1	0	0	0	0	0	1	1	1	0	0	1	0	1	1	1	1	1	0	0	1	1	1	1	1	0	12	22	14	0	1	1
831	1	20	0	2	0	3	1	2	1	1	0	0	0	1	0	1	1	0	0	0	0	0	1	1	1	0	0	1	0	1	1	1	1	1	0	0	1	1	1	1	1	0	12	22	14	0	1	1
832	1	20	0	2	0	3	1	2	1	1	0	0	0	1	0	1	1	0	0	0	0	0	1	1	1	0	0	1	0	1	1	1	1	1	0	0	1	1	1	1	1	0	12	22	14	0	1	1
833	1	20	0	2	0	3	1	2	1	1	0	0	0	1	0	1	1	0	0	0	0	0	1	1	1	0	0	1	0	1	1	1	1	1	0	0	1	1	1	1	1	0	12	22	14	0	1	1
834	1	20	0	2	0	3	1	2	1	1	0	0	0	1	0	1	1	0	0	0	0	0	1	1	1	0	0	1	0	1	1	1	1	1	0	0	1	1	1	1	1	0	12	22	14	0	1	1
835	1	20	0	2	0	3	1	2	1	1	0	0	0	1	0	1	1	0	0	0	0	0	1	1	1	0	0	1	0	1	1	1	1	1	0	0	1	1	1	1	1	0	12	22	14	0	1	1
836	1	20	0	2	0	3	1	2	1	1	0	0	0	1	0	1	1	0	0	0	0	0	1	1	1	0	0	1	0	1	1	1	1	1	0	0	1	1	1	1	1	0	12	22	14	0	1	1
837	1	20	0	2	0	3	1	2	1	1	0	0	0	1	0	1	1	0	0	0	0	0	1	1	1	0	0	1	0	1	1	1	1	1	0	0	1	1	1	1	1	0	12	22	14	0	1	1
838	1	20	0	2	0	3	1	2	1	1	0	0	0	1	0	1	1	0	0	0	0	0	1	1	1	0	0	1	0	1	1	1	1	1	0	0	1	1	1	1	1	0	12	22	14	0	1	1
839	1	20	0	2	0	3	1	2	1	1	0	0	0	1	0	1	1	0	0	0	0	0	1	1	1	0	0	1	0	1	1	1	1	1	0	0	1	1	1	1	1	0	12	22	14	0	1	1
840	1	20	0	2	0	3	1	2	1	1	0	0	0	1	0	1	1	0	0	0	0	0	1	1	1	0	0	1	0	1	1	1	1	1	0	0	1	1	1	1	1	0	12	22	14	0	1	1
841	1	20	0	2	0	3	1	2	1	1	0	0	0	1	0	1	1	0	0	0	0	0	1	1	1	0	0	1	0	1	1	1	1	1	0	0	1	1	1	1	1	0	12	22	14	0	1	1
842	1	20	0	2	0	3	1	2	1	1	0	0	0	1	0	1	1	0	0	0	0	0	1	1	1	0	0	1	0	1	1	1	1	1	0	0	1	1	1	1	1	0	12	22	14	0	1	1
843	1	20	0	2	0	3	1	2	1	1	0	0	0	1	0	1	1	0	0	0	0	0	1	1	1	0	0	1	0	1	1	1	1	1	0	0	1	1	1	1	1	0	12	22	14	0	1	1
844	1	20	0	2	0	3	1	2	1	1	0	0	0	1	0	1	1	0	0	0	0	0	1	1	1	0	0	1	0	1	1	1	1	1	0	0	1	1	1	1	1	0	12	22	14	0	1	1
845	1	20	0	2	0	3	1	2	1	1	0	0	0	1	0	1	1	0	0	0	0	0	1	1	1	0	0	1	0	1	1	1	1	1	0	0	1	1	1	1	1	0	12	22	14	0	1	1
846	1	20	0	2	0	3	1	2	1	1	0	0	0	1	0	1	1	0	0	0	0	0	1	1	1	0	0	1	0	1	1	1	1	1	0	0	1	1	1	1	1	0	12	22	14	0	1	1
847	1	20	0	2	0	3	1	2	1	1	0	0	0	1	0	1	1	0	0	0	0	0	1	1	1	0	0	1	0	1	1	1	1	1	0	0	1	1	1	1	1	0	12	22	14	0	1	1
848	1	20	0	2	0	3	1	2	1	1	0	0	0	1	0	1	1	0	0	0	0	0	1	1	1	0	0	1	0	1	1	1	1	1	0	0	1	1	1	1	1	0	12	22	14	0	1	1
849	1	20	0	2	0	3	1	2	1	1	0	0	0	1	0	1	1	0	0	0	0	0	1	1	1	0	0	1	0	1	1	1	1	1	0	0	1	1	1	1	1	0	12	22	14	0	1	1
850	1	20	0	2	0	3	1	2	1	1	0	0	0	1	0	1	1	0	0	0	0	0	1	1	1	0	0	1	0	1	1	1	1	1	0	0	1	1	1	1	1	0	12	22	14	0	1	1
851	1	20	0	2	0	3	1	2	1	1	0	0	0	1	0	1	1	0	0	0	0	0	1	1	1	0	0	1	0	1	1	1	1	1	0	0	1	1	1	1	1	0	12	22	14	0	1	1
852	1	20	0	2	0	3	1	2	1	1	0	0	0	1	0	1	1	0	0	0	0	0	1	1	1	0	0	1	0	1	1	1	1	1	0	0	1	1	1	1	1	0	12	22	14	0	1	1
853	1	20	0	2	0	3	1	2	1	1	0	0	0	1	0	1	1	0	0	0	0	0	1	1	1	0	0	1	0	1	1	1	1	1	0	0	1	1	1	1	1	0	12	22	14	0	1	1
[truncated: 2,408 more rows]

## Sheet: Variable codes
Id	Questionnaire ID	Code
Sex	Sex	{1, Male}, {2, Female}
Age	Age	None
Age_groups	Age groups	{0, ≤35 years}, {1, >35 years}
Residency	Place of residence	{1, Urban}, {2, Rural}
Marital_status	Marital status	{0, Single}, {1, Married}
Educational_level	Educational level	{0, No school/Elementary school}, {1, High School/Technical}, {3, University/Professional}
Religion	Religion	{1, Catholic}, {2, Evangelical}, {3, Other}, {4, None}
Job	Do you work?	{1, Yes}, {2, No}
P1C	1. What does organ and tissue donation mean to you?	{0, Incorrect}, {1, Correct}
P2C	2. What types of organ donors exist?	{0, Incorrect}, {1, Correct}
P3C	3. Do you know if organ donation and transplants are legal in Nicaragua?	{0, Incorrect}, {1, Correct}
P4C	4. Do you know if organ donation and transplants have been or are being performed in Nicaragua?	{0, Incorrect}, {1, Correct}
P5C	5. Have you heard about Law 847: The Law on the Donation and Transplantation of Organs, Tissues, and Cells for Human Beings?	{0, Incorrect}, {1, Correct}
P6C	6. Do you believe that any deceased person could become a donor?	{0, Incorrect}, {1, Correct}
P7C	7. What are the places where organ transplants can be performed in Nicaragua?	{0, Incorrect}, {1, Correct}
P8C	8. What are the requirements to be an organ donor in Nicaragua?	{0, Incorrect}, {1, Correct}
P9C	9. Who do you think can donate organs?	{0, Incorrect}, {1, Correct}
P10C	10. Do you think donating an organ while alive could limit your quality of life?	{0, Incorrect}, {1, Correct}
P11C	11. What is the most commonly transplanted organ in the country?	{0, Incorrect}, {1, Correct}
P12C	12. Which organs and tissues do you think can be donated?	{0, Incorrect}, {1, Correct}
P13C	13. How many lives can one person save by donating their organs?	{0, Incorrect}, {1, Correct}
P1A	1. I would not donate my organs if my religion prohibited it	{0, Disagree}, {1, Agree}
P2A	2. I would donate my organs if I were near death	{0, Disagree}, {1, Agree}
P3A	3. I think that a person who receives an organ transplant would improve their quality of life	{0, Disagree}, {1, Agree}
P4A	4. I believe that organ donation is an act of love for others	{0, Disagree}, {1, Agree}
P5A	5. I believe that people should not donate their organs because they belong to one person only	{0, Disagree}, {1, Agree}
P6A	6. I believe that upon death, all people should automatically become organ donors	{0, Disagree}, {1, Agree}
P7A	7. I believe there should be a registry for people who wish to donate their organs	{0, Disagree}, {1, Agree}
P8A	8. I would only donate my organs if a close family member or friend who is very sick needed them	{0, Disagree}, {1, Agree}
P9A	9. I believe that only wealthy and famous people have better access and greater ease in receiving an organ transplant.	{0, Disagree}, {1, Agree}
P10A	10. I believe that doctors might not do everything possible to save my life if I were an organ donor	{0, Disagree}, {1, Agree}
P11A	11. I believe that campaigns should be developed to educate and raise awareness within the population about organ donation and transplants	{0, Disagree}, {1, Agree}
P12A	12. I would be open to having a symbol added to my driver's license that identifies me as an organ donor	{0, Disagree}, {1, Agree}
P13A	13. I would feel fulfilled and happy to donate an organ and save someone's life	{0, Disagree}, {1, Agree}
P14A	14. Donating an organ would have an emotional and physical impact on you	{0, Disagree}, {1, Agree}
P1P	1. Have you ever donated blood?	{0, Inadequate}, {1, Adequate}
P2P	2. If you had a severely ill family member or friend in need of an organ transplant, would you be willing to donate an organ to them?	{0, Inadequate}, {1, Adequate}
P3P	3. Would you agree to sign a consent form authorizing the donation of your organs upon your death?	{0, Inadequate}, {1, Adequate}
P4P	4. If you were ill and required an organ transplant, would you be willing to receive a transplant of that organ?	{0, Inadequate}, {1, Adequate}
P5P	5. Which organs would you be willing to donate if the opportunity arose?	{0, Inadequate}, {1, Adequate}
P6P	6. If you wished to be an organ donor, according to your preferences, your organs would be allocated for:	{0, Inadequate}, {1, Adequate}
P7P	7. Have you shared your desire to donate your organs with any family members or friends?	{0, Inadequate}, {1, Adequate}
Knowledge_score	Knowledge score	None
Attitudes_score	Attitude score	None
Practices_score	Practices score	None
Puntaje_Conociminetos	Knowledge level	{0, Poor}, {1, Good}, {2, Very good}
Puntaje_Actitudes	Attitude level	{0, Negatives}, {1, Positives}
Puntaje_Practicas	Practice level	{0, Inadequates}, {1, Adequates}
